# Supplementary material for: Range map datasets for terrestrial vertebrates across Taiwan
Source: Data Brief. 2022 Mar 16;42:108060. doi: 10.1016/j.dib.2022.108060 (PMC8956915; doi:10.1016/j.dib.2022.108060)
Supplement: Supplementary file 1 [file mmc1.csv]

taxonUUID	class	sci_name	name_c	complex_species	model_version	model_type	author	reviewer	sample_size	validation_type	TrainingAUC	AUCdiff	threshold
0ca5399a-baf8-4432-9d3e-cb1bd7e777cb	Amphibia	Babina adenopleura	腹斑蛙		1.0	Hybrid (MaxEnt + Expert opinion	model team	林湧倫、 林春富	289	subsampling	0.8945075	0.0718116666666667	10 percentile training presence
4eecc993-1f40-4c39-a245-4943530e4fb7	Amphibia	Buergeria robusta	褐樹蛙		1.0	MaxEnt	model team	林湧倫、 林春富	432	subsampling	0.860518333333334	0.0663358333333333	10 percentile training presence
bf6a3e58-a8a5-4c76-9658-81a672faea92	Amphibia	Bufo bankorensis	盤古蟾蜍		1.0	Hybrid (MaxEnt + Expert opinion	model team	林湧倫、 林春富	764	subsampling	0.823865	0.0562433333333333	Minimum training presence
54754afb-b5c8-4849-8405-4e74f1c936cb	Amphibia	Duttaphrynus melanostictus	黑眶蟾蜍		1.0	Hybrid (MaxEnt + Expert opinion	model team	林湧倫、 林春富	1835	subsampling	0.800786666666667	0.0546675	Fixed cumulative value 5
9fd8a640-b420-4e46-8073-f6865124c318	Amphibia	Fejervarya limnocharis	澤蛙		1.0	Hybrid (MaxEnt + Expert opinion	model team	林湧倫、 林春富	1366	subsampling	0.80433	0.0611858333333333	Fixed cumulative value 5
255b6444-4f05-4faf-9011-b35215176e0c	Amphibia	Hoplobatrachus rugulosus	虎皮蛙		1.0	Hybrid (MaxEnt + Expert opinion	model team	林湧倫、 林春富	224	subsampling	0.863586666666667	0.08223	10 percentile training presence
9863c62f-c8f6-43a5-a337-59c2c028d804	Amphibia	Hyla chinensis	中國樹蟾		1.0	Hybrid (MaxEnt + Expert opinion	model team	林湧倫、 林春富	244	subsampling	0.907361666666667	0.0858791666666667	Fixed cumulative value 5
c148e475-a3e7-4bfa-a7c3-31c2de13e5b8	Amphibia	Hylarana guentheri	貢德氏赤蛙		1.0	Hybrid (MaxEnt + Expert opinion	model team	林湧倫、 林春富	947	subsampling	0.8322575	0.059895	Fixed cumulative value 5
c201ef4b-c647-432e-bd82-0b60f45f0f4b	Amphibia	Hylarana latouchii	拉都希氏赤蛙		1.0	MaxEnt	model team	林湧倫、 林春富	924	subsampling	0.817689166666667	0.0495516666666667	Fixed cumulative value 5
483cec07-4b28-4ddb-a0a6-13788def5ec5	Amphibia	Kurixalus idiootocus	面天樹蛙		1.0	Hybrid (MaxEnt + Expert opinion	model team	林湧倫、 林春富	469	subsampling	0.879566666666667	0.062975	10 percentile training presence
4e683882-5eee-4650-869c-daf7328a1f06	Amphibia	Limnonectes fujianensis	福建大頭蛙		1.0	Hybrid (MaxEnt + Expert opinion	model team	林湧倫、 林春富	248	subsampling	0.934385833333333	0.0469258333333333	Fixed cumulative value 5
4d6b83ff-b8c9-43a5-af53-08016a57f045	Amphibia	Microhyla fissipes	小雨蛙		1.0	MaxEnt	model team	林湧倫、 林春富	697	subsampling	0.8493325	0.0665333333333334	Minimum training presence
4439fe56-3d21-4c64-a2ef-bdb93008ea6e	Amphibia	Microhyla heymonsi	黑蒙西氏小雨蛙		1.0	Hybrid (MaxEnt + Expert opinion	model team	林湧倫、 林春富	182	subsampling	0.922121666666667	0.0654458333333334	10 percentile training presence
a4c36a54-1c37-402d-93c2-a3f276bf8f4d	Amphibia	Micryletta steinegeri	史丹吉氏小雨蛙		1.0	Hybrid (MaxEnt + Expert opinion	model team	林湧倫、 林春富	40	subsampling	0.946019166666667	0.0705891666666667	10 percentile training presence
7bbcda01-2d82-4894-b571-26d33affc4d7	Amphibia	Odorrana swinhoana	斯文豪氏赤蛙		1.0	Hybrid (MaxEnt + Expert opinion	model team	林湧倫、 林春富	415	subsampling	0.8517025	0.0610683333333333	Fixed cumulative value 5
631a9f03-306f-4a24-b947-f20244505f4f	Amphibia	Pelophylax fukienensis	金線蛙		1.0	Hybrid (MaxEnt + Expert opinion	model team	林湧倫、 林春富	60	subsampling	0.956799166666667	0.147676666666667	10 percentile training presence
54423ea5-09c1-4e01-abae-24cece5c3918	Amphibia	Polypedates braueri	布氏樹蛙		1.0	Hybrid (MaxEnt + Expert opinion	model team	林湧倫、 林春富	614	subsampling	0.853885	0.0589408333333333	Fixed cumulative value 5
7c5aabc4-90cc-442a-b4de-ce382cc2bb48	Amphibia	Rana sauteri	梭德氏赤蛙		1.0	Hybrid (MaxEnt + Expert opinion	model team	林湧倫、 林春富	129	subsampling	0.881750833333333	0.0831458333333333	Maximum training sensitivity plus specificity
adde0a74-1e78-4b42-9a22-62f2f444852e	Amphibia	Rana longicrus	長腳赤蛙		1.0	Hybrid (MaxEnt + Expert opinion	model team	林湧倫、 林春富	180	subsampling	0.949140833333333	0.0268633333333333	Fixed cumulative value 5
174930ef-4c05-4db5-801d-700f00bcf311	Amphibia	Rhacophorus moltrechti	莫氏樹蛙		1.0	Hybrid (MaxEnt + Expert opinion	model team	林湧倫、 林春富	471	subsampling	0.841023333333333	0.0659375	Fixed cumulative value 10
8ce5f221-61ad-4e5d-a084-5084d8c9b055	Amphibia	Rhacophorus prasinatus	翡翠樹蛙		1.0	Hybrid (MaxEnt + Expert opinion	model team	林湧倫、 林春富	105	subsampling	0.9779925	0.0263391666666667	10 percentile training presence
3a7000ea-cb36-4995-8d90-7dcd37c51a34	Amphibia	Rhacophorus taipeianus	臺北樹蛙		1.0	Hybrid (MaxEnt + Expert opinion	model team	林湧倫、 林春富	229	subsampling	0.9556025	0.0271183333333333	10 percentile training presence
568ba3b8-0071-4ed7-b3ac-a6a9cb791873	Amphibia	Buergeria choui	周氏樹蛙	日本樹蛙複合群	1.0	Hybrid (MaxEnt + Expert opinion	model team	林湧倫	214	subsampling	0.885240833333333	0.0727541666666667	Minimum training presence
ec171c0f-c458-4949-90d2-8a69dfa073c6	Amphibia	Kurixalus eiffingeri	艾氏樹蛙	艾氏樹蛙複合群	1.0	Hybrid (MaxEnt + Expert opinion	model team	林湧倫	311	subsampling	0.846800833333333	0.0839225	Fixed cumulative value 10
29fedae9-a41b-4036-943d-e3e8d547292a	Amphibia	Buergeria otai	太田樹蛙	日本樹蛙複合群	1.0	Hybrid (MaxEnt + Expert opinion	model team	林湧倫	214	subsampling	0.885240833333333	0.0727541666666667	Minimum training presence
ed69e7ab-386d-4f2c-9d4a-dc4b22e04209	Amphibia	Kurixalus wangi	王氏樹蛙	艾氏樹蛙複合群	1.0	Hybrid (MaxEnt + Expert opinion	model team	林湧倫	311	subsampling	0.846800833333333	0.0839225	Fixed cumulative value 10
84826748-ecfd-475a-bf7a-f094c7a46dd6	Amphibia	Kurixalus berylliniris	碧眼樹蛙	艾氏樹蛙複合群	1.0	Hybrid (MaxEnt + Expert opinion	model team	林湧倫	311	subsampling	0.846800833333333	0.0839225	Fixed cumulative value 10
2c477dd1-88b2-49d3-b072-8a72bf225ad7	Reptilia	Achalinus niger	標蛇		1.0	Hybrid (MaxEnt + Expert opinion	model team	林湧倫、 林德恩	77	subsampling	0.947731666666667	0.0562216666666667	Minimum training presence
00f89f81-f5dd-4593-b9cf-2fd5bd429694	Reptilia	Hebius miyajimae	金絲蛇		1.0	MaxEnt	model team	林湧倫、 林德恩	22	subsampling	0.961081666666667	0.0174183333333333	10 percentile training presence
8be06967-5e75-409e-b385-370f62584df9	Reptilia	Amphiesma stolatum	花浪蛇		1.0	Hybrid (MaxEnt + Expert opinion	model team	林湧倫、 林德恩	410	subsampling	0.880193333333333	0.0700333333333333	Minimum training presence
3befed95-7127-4a55-93e4-fb9d4625125b	Reptilia	Boiga kraepelini	大頭蛇		1.0	Hybrid (MaxEnt + Expert opinion	model team	林湧倫、 林德恩	907	subsampling	0.840165	0.0478758333333333	Fixed cumulative value 5
3acaf9a3-16e8-4d2d-be7b-b1d8fa293456	Reptilia	Bungarus multicinctus	雨傘節		1.0	Hybrid (MaxEnt + Expert opinion	model team	林湧倫、 林德恩	923	subsampling	0.794606666666667	0.0630708333333333	Fixed cumulative value 5
774fb097-6a9c-4e9e-82ed-cb83fc287d6c	Reptilia	Calamaria pavimentata	鐵線蛇		1.0	Hybrid (MaxEnt + Expert opinion	model team	林湧倫、 林德恩	99	subsampling	0.8887375	0.12199	Minimum training presence
6e4ebaf6-7bcc-4962-9b76-6c03cca192f6	Reptilia	Cuora flavomarginata	食蛇龜		1.0	Hybrid (MaxEnt + Expert opinion	model team	林湧倫、 林德恩	37	subsampling	0.923586666666667	0.175613333333333	Fixed cumulative value 5
a5ebe9d2-8bc9-454d-92fa-6d4720587a58	Reptilia	Cyclophiops major	青蛇		1.0	Hybrid (MaxEnt + Expert opinion	model team	林湧倫、 林德恩	1295	subsampling	0.828538333333333	0.0452291666666667	Fixed cumulative value 5
1e885a7c-5dfd-46f1-a141-658c4d403dbd	Reptilia	Deinagkistrodon acutus	百步蛇		1.0	Hybrid (MaxEnt + Expert opinion	model team	林湧倫、 林德恩	44	subsampling	0.888466666666667	0.181361666666667	10 percentile training presence
51cbc525-33be-4ffa-a5b3-ae081ab93733	Reptilia	Elaphe carinata	王錦蛇		1.0	MaxEnt	model team	林湧倫、 林德恩	440	subsampling	0.816304166666667	0.0903866666666667	Fixed cumulative value 1
85a463d0-5328-49ea-8e2f-f5d546304ca7	Reptilia	Eutropis longicaudata	長尾真稜蜥		1.0	MaxEnt	model team	林湧倫、 林德恩	313	subsampling	0.912973333333333	0.0683041666666667	Fixed cumulative value 10
afc11993-46ea-4304-9c05-ff0198ccf250	Reptilia	Gekko hokouensis	鉛山壁虎		1.0	MaxEnt	model team	林湧倫、 林德恩	42	subsampling	0.941538333333333	0.0983416666666667	Fixed cumulative value 1
9c16eaf2-fda5-4392-8eaf-7586b6270c08	Reptilia	Hemidactylus bowringii	無疣蝎虎		1.0	Hybrid (MaxEnt + Expert opinion	model team	林湧倫、 林德恩	44	subsampling	0.9188275	0.129069166666667	Fixed cumulative value 1
381bf2ce-6ad3-4a01-a6ae-e03d1eb7d60d	Reptilia	Hemidactylus frenatus	疣尾蝎虎		1.0	MaxEnt	model team	林湧倫、 林德恩	188	subsampling	0.883559166666667	0.1256725	Minimum training presence
b5da1edb-8f56-4e4a-bcf1-71533779231d	Reptilia	Diploderma polygonatum	黃口攀蜥		1.0	Hybrid (MaxEnt + Expert opinion	model team	林湧倫、 林德恩	64	subsampling	0.954013333333333	0.0710325	Fixed cumulative value 10
e4552802-d7c0-450f-af17-2a7a85328b86	Reptilia	Diploderma swinhonis	斯文豪氏攀蜥		1.0	MaxEnt	model team	林湧倫、 林德恩	665	subsampling	0.83486	0.07055	Minimum training presence
a8553e83-ae11-49e0-9867-0cfb0fe2a6e0	Reptilia	Lycodon rufozonatus	紅斑蛇		1.0	Hybrid (MaxEnt + Expert opinion	model team	林湧倫、 林德恩	743	subsampling	0.823705833333333	0.0556858333333333	Minimum training presence
1bc162c5-fbaf-4be3-b925-843da235a6b6	Reptilia	Lycodon ruhstrati	白梅花蛇		1.0	Hybrid (MaxEnt + Expert opinion	model team	林湧倫、 林德恩	370	subsampling	0.877310833333333	0.0753008333333333	Fixed cumulative value 5
47978396-8340-4201-a766-c3c79e9bd4c1	Reptilia	Macropisthodon rudis	擬龜殼花		1.0	Hybrid (MaxEnt + Expert opinion	model team	林湧倫、 林德恩	84	subsampling	0.905521666666667	0.139670833333333	10 percentile training presence
3d145d1d-f9b2-47fd-99fc-f047b10cd560	Reptilia	Mauremys sinensis	斑龜		1.0	Hybrid (MaxEnt + Expert opinion	model team	林湧倫、 林德恩	440	subsampling	0.854118333333333	0.0776458333333333	Fixed cumulative value 1
4eb2f8d6-c656-452a-8fcf-bf34d9f6f2a4	Reptilia	Naja atra	眼鏡蛇		1.0	Hybrid (MaxEnt + Expert opinion	model team	林湧倫、 林德恩	368	subsampling	0.827950833333333	0.0951741666666667	Minimum training presence
30201913-8f51-41ab-b7b1-33ef7c228dfb	Reptilia	Oligodon formosanus	赤背松柏根		1.0	MaxEnt	model team	林湧倫、 林德恩	582	subsampling	0.848595833333333	0.076235	Fixed cumulative value 1
5b386059-7265-4039-9239-43bb49235fdc	Reptilia	Oligodon ornatus	赤腹松柏根		1.0	Hybrid (MaxEnt + Expert opinion	model team	林湧倫、 林德恩	64	subsampling	0.937356666666667	0.0601066666666667	10 percentile training presence
7de37932-20d8-41fd-bd8d-a803c5b15854	Reptilia	Oreocryptophis porphyraceus	紅竹蛇		1.0	Hybrid (MaxEnt + Expert opinion	model team	林湧倫、 林德恩	265	subsampling	0.888985833333333	0.0846191666666667	Fixed cumulative value 10
a0624436-a49d-457c-b491-dc61406d49c3	Reptilia	Orthriophis taeniura	臺灣黑眉錦蛇		1.0	Hybrid (MaxEnt + Expert opinion	model team	林湧倫、 林德恩	293	subsampling	0.8338775	0.112160833333333	Fixed cumulative value 5
37f0c327-4e6e-4dea-ba9f-61e3ea1da59e	Reptilia	Ovophis monticola	瑪家山龜殼花		1.0	MaxEnt	model team	林湧倫、 林德恩	58	subsampling	0.951723333333333	0.0670408333333333	10 percentile training presence
c12abbb0-3792-44b9-bbb7-8923cfb9fd4f	Reptilia	Pelodiscus sinensis	中華鱉		1.0	Hybrid (MaxEnt + Expert opinion	model team	林湧倫、 林德恩	131	subsampling	0.917956666666667	0.1139375	Minimum training presence
c405a9d0-fd1d-4d93-afd5-99972e363790	Reptilia	Plestiodon chinensis	中國石龍子		1.0	Hybrid (MaxEnt + Expert opinion	model team	林湧倫、 林德恩	131	subsampling	0.895005	0.0757216666666667	Fixed cumulative value 5
819ae3f4-db8b-4a6c-968e-ed17edde6671	Reptilia	Plestiodon elegans	麗紋石龍子		1.0	Hybrid (MaxEnt + Expert opinion	model team	林湧倫、 林德恩	149	subsampling	0.869264166666667	0.164540833333333	Minimum training presence
6f7f1568-39e7-461b-b5e2-94b67917db63	Reptilia	Protobothrops mucrosquamatus	龜殼花		1.0	Hybrid (MaxEnt + Expert opinion	model team	林湧倫、 林德恩	1009	subsampling	0.830105	0.0485658333333333	Fixed cumulative value 5
a8a7d3a2-76b2-4f91-925f-6e7028150446	Reptilia	Psammodynastes pulverulentus	茶斑蛇		1.0	Hybrid (MaxEnt + Expert opinion	model team	林湧倫、 林德恩	252	subsampling	0.876858333333333	0.08543	Fixed cumulative value 5
938b3d6e-65cc-44b3-a0f5-f3de6cc57ef0	Reptilia	Pseudoxenodon stejnegeri	史丹吉氏斜鱗蛇		1.0	Hybrid (MaxEnt + Expert opinion	model team	林湧倫、 林德恩	62	subsampling	0.924851666666667	0.0877316666666667	10 percentile training presence
34b52900-53c4-422f-b353-5d2de3f1f60f	Reptilia	Ptyas korros	細紋南蛇		1.0	Hybrid (MaxEnt + Expert opinion	model team	林湧倫、 林德恩	124	subsampling	0.898918333333333	0.0677675	Fixed cumulative value 5
d0a1fd02-c836-4e09-8f06-287438b6bcc5	Reptilia	Ptyas mucosus	南蛇		1.0	Hybrid (MaxEnt + Expert opinion	model team	林湧倫、 林德恩	621	subsampling	0.839909166666667	0.0618833333333333	Fixed cumulative value 1
95587842-c654-4f20-a297-229dc4cc49fa	Reptilia	Ramphotyphlops braminus	鉤盲蛇		1.0	Hybrid (MaxEnt + Expert opinion	model team	林湧倫、 林德恩	65	subsampling	0.898984166666667	0.1303825	Minimum training presence
4b1343f3-89a6-484f-bad3-76956a3776de	Reptilia	Rhabdophis swinhonis	斯文豪氏遊蛇		1.0	Hybrid (MaxEnt + Expert opinion	model team	林湧倫、 林德恩	110	subsampling	0.9003675	0.08444	Fixed cumulative value 10
e74931db-d96c-4263-82a2-c36a0f4caffb	Reptilia	Scincella formosensis	臺灣滑蜥		1.0	Hybrid (MaxEnt + Expert opinion	model team	林湧倫、 林德恩	34	subsampling	0.940568333333333	0.174853333333333	Fixed cumulative value 5
c35a686b-be3e-4cb5-8502-238920a34c28	Reptilia	Sibynophis chinensis	黑頭蛇		1.0	Hybrid (MaxEnt + Expert opinion	model team	林湧倫、 林德恩	112	subsampling	0.905253333333333	0.107500833333333	Minimum training presence
6cd76c8f-05b6-497d-bbf4-505334c1beac	Reptilia	Sinomicrurus macclellandi	環紋赤蛇		1.0	Hybrid (MaxEnt + Expert opinion	model team	林湧倫、 林德恩	144	subsampling	0.927298333333333	0.0586008333333334	Fixed cumulative value 10
ba6cb1e8-7585-42d8-a693-ba280ef44cea	Reptilia	Sinonatrix percarinata	白腹遊蛇		1.0	Hybrid (MaxEnt + Expert opinion	model team	林湧倫、 林德恩	49	subsampling	0.926474166666667	0.0955808333333333	Fixed cumulative value 10
09fff617-7cfd-4978-96bf-e87fcd262751	Reptilia	Sphenomorphus indicus	印度蜓蜥		1.0	Hybrid (MaxEnt + Expert opinion	model team	林湧倫、 林德恩	193	subsampling	0.894943333333333	0.099585	Minimum training presence
a6fc0c54-c0bd-40ee-8494-bd4f1defd8f0	Reptilia	Trimeresurus stejnegeri	赤尾青竹絲		1.0	MaxEnt	model team	林湧倫、 林德恩	842	subsampling	0.8119225	0.0621375	Fixed cumulative value 5
b065f5f5-3bee-482b-9f1a-6015fcac5b19	Reptilia	Xenochrophis flavipunctatus	草花蛇		1.0	Hybrid (MaxEnt + Expert opinion	model team	林湧倫、 林德恩	358	subsampling	0.903885833333333	0.0639391666666667	Minimum training presence
1e9afb42-367f-471d-af20-50b7011c9e40	Reptilia	Zaocys dhumnades	過山刀		1.0	Hybrid (MaxEnt + Expert opinion	model team	林湧倫、 林德恩	284	subsampling	0.870753333333333	0.0764983333333333	Fixed cumulative value 5
36df148e-4ab3-4570-987d-3ac6697a1f81	Reptilia	Pareas formosensis	臺灣鈍頭蛇	台灣鈍頭蛇/泰雅鈍頭蛇/駒井氏鈍頭蛇	1.0	Hybrid (MaxEnt + Expert opinion	model team	林湧倫、 林德恩	282	subsampling	0.869429166666667	0.101460833333333	Minimum training presence
b6cbb8e2-8c0b-4a4a-a353-7206a3ef9fa4	Reptilia	Pareas atayal	泰雅鈍頭蛇	台灣鈍頭蛇/泰雅鈍頭蛇/駒井氏鈍頭蛇	1.0	Hybrid (MaxEnt + Expert opinion	model team	林湧倫、 林德恩	282	subsampling	0.869429166666667	0.101460833333333	Minimum training presence
9c90875f-70d1-4d70-b769-adc73d1c4b0d	Reptilia	Pareas komaii	駒井氏鈍頭蛇	台灣鈍頭蛇/泰雅鈍頭蛇/駒井氏鈍頭蛇	1.0	Hybrid (MaxEnt + Expert opinion	model team	林湧倫、 林德恩	282	subsampling	0.869429166666667	0.101460833333333	Minimum training presence
40357714-5163-42fb-a0b0-fae001cf30d4	Reptilia	Sinomicrurus hatori	羽鳥氏帶紋赤蛇	羽鳥氏帶紋赤蛇/梭德氏帶紋赤蛇	1.0	MaxEnt	model team	林湧倫、 林德恩	166	subsampling	0.919536666666667	0.0989666666666667	Fixed cumulative value 10
fa0528e2-44f5-442e-93ec-782a6bdc6eca	Reptilia	Sinomicrurus sauteri	梭德氏帶紋赤蛇	羽鳥氏帶紋赤蛇/梭德氏帶紋赤蛇	1.0	MaxEnt	model team	林湧倫、 林德恩	166	subsampling	0.919536666666667	0.0989666666666667	Fixed cumulative value 10
28c3ac47-08cf-48d6-a709-58a379b27798	Reptilia	Takydromus formosanus	臺灣草蜥	台灣草蜥/鹿野草蜥/翠斑草蜥	1.0	Hybrid (MaxEnt + Expert opinion	model team	林湧倫、 林德恩	36	subsampling	0.926131666666667	0.162519166666667	Fixed cumulative value 1
5d6932b1-85be-48b6-bbf1-3ce9baac83d5	Reptilia	Takydromus luyeanus	鹿野草蜥	台灣草蜥/鹿野草蜥/翠斑草蜥	1.0	Hybrid (MaxEnt + Expert opinion	model team	林湧倫	36	subsampling	0.926131666666667	0.162519166666667	Fixed cumulative value 1
8b7b627d-15c1-4126-86ce-2fafc4b61dd0	Reptilia	Takydromus viridipunctatus	翠斑草蜥	台灣草蜥/鹿野草蜥/翠斑草蜥	1.0	Hybrid (MaxEnt + Expert opinion	model team	林湧倫	36	subsampling	0.926131666666667	0.162519166666667	Fixed cumulative value 1
d7fafa45-746e-4dce-97ef-519e47407523	Mammalia	Bandicota indica	鬼鼠		1.0	Hybrid (MaxEnt + Expert opinion	model team	周時平、 張簡琳玟	372	subsampling	0.8928	0.0809691666666667	Fixed cumulative value 5
17369a4d-5103-432d-9d17-3242fc0096c9	Mammalia	Callosciurus erythraeus	赤腹松鼠		1.0	Hybrid (MaxEnt + Expert opinion	model team	周時平、 張仕緯	552	subsampling	0.772905833333333	0.0971258333333333	Minimum training presence
c6b50b1a-8e3b-4729-ba20-73faaf3d9250	Mammalia	Capricornis swinhoei	臺灣野山羊		1.0	Hybrid (MaxEnt + Expert opinion	model team	周時平、 張簡琳玟	224	subsampling	0.873453333333333	0.1070775	Minimum training presence
0d5ad954-5c72-4753-9ada-e985fa43465e	Mammalia	Crocidura rapax	長尾麝鼩		1.0	Hybrid (MaxEnt + Expert opinion	model team	周時平、 張簡琳玟	84	subsampling	0.876665	0.171290833333333	10 percentile training presence
8dd51e84-20af-473a-8c64-553461fb5988	Mammalia	Crocidura tanakae	臺灣灰麝鼩		1.0	Hybrid (MaxEnt + Expert opinion	model team	周時平、 張簡琳玟	73	subsampling	0.875713333333333	0.137144166666667	Minimum training presence
a11b41ee-06c0-474a-b7b0-64ff8d7af19f	Mammalia	Dremomys pernyi	長吻松鼠		1.0	Hybrid (MaxEnt + Expert opinion	model team	周時平、 張仕緯	60	subsampling	0.9641625	0.0783775	Fixed cumulative value 5
46159f00-98da-44c4-9d8a-c4876c7b2f1d	Mammalia	Herpestes urva	食蟹獴		1.0	Hybrid (MaxEnt + Expert opinion	model team	周時平、 張簡琳玟	155	subsampling	0.8767075	0.110593333333333	Fixed cumulative value 1
eade4ab3-27bf-4ad3-9aec-5a269ad7e903	Mammalia	Hipposideros armiger	臺灣葉鼻蝠		1.0	Hybrid (MaxEnt + Expert opinion	model team	周時平、 鄭錫奇	58	subsampling	0.900048333333333	0.129485	Minimum training presence
06fc3e21-c3d8-4d18-b4ee-29f3cb93f1b2	Mammalia	Lepus sinensis	臺灣野兔		1.0	Hybrid (MaxEnt + Expert opinion	model team	周時平、 張簡琳玟	96	subsampling	0.8704425	0.140118333333333	Fixed cumulative value 1
1ef26ce6-3221-41a6-bd30-46ce27bf49c6	Mammalia	Macaca cyclopis	臺灣獼猴		1.0	Hybrid (MaxEnt + Expert opinion	model team	周時平、 張仕緯	470	subsampling	0.8084975	0.1159125	Minimum training presence
12893a44-eca8-44a1-955f-970705f53bc4	Mammalia	Manis pentadactyla	穿山甲		1.0	Hybrid (MaxEnt + Expert opinion	model team	周時平、 張簡琳玟	79	subsampling	0.899305	0.1601925	Fixed cumulative value 5
adab0bac-34a0-4d24-8e4e-7b0336ff1df7	Mammalia	Melogale moschata	鼬貛		1.0	Hybrid (MaxEnt + Expert opinion	model team	周時平、 張簡琳玟	710	subsampling	0.823370833333333	0.0612233333333333	Minimum training presence
ea6ee1c4-787c-4268-8cda-7006a6c0a894	Mammalia	Miniopterus fuliginosus	東亞摺翅蝠		1.0	Hybrid (MaxEnt + Expert opinion	model team	周時平、 鄭錫奇	72	subsampling	0.852401666666667	0.1855825	Minimum training presence
46107149-2b06-47d2-9c2d-ae3af5df5354	Mammalia	Mogera insularis	臺灣鼴鼠		1.0	Hybrid (MaxEnt + Expert opinion	model team	周時平、 張仕緯	182	subsampling	0.8849225	0.107101666666667	10 percentile training presence
d6acae4c-bc10-4f50-ba48-111296780bf1	Mammalia	Mogera kanoana	鹿野氏鼴鼠		1.0	Hybrid (MaxEnt + Expert opinion	model team	周時平、 張仕緯	40	subsampling	0.933743333333333	0.17147	Minimum training presence
9f5d6529-1903-47d9-8a75-ed46e65d7159	Mammalia	Muntiacus reevesi	山羌		1.0	Hybrid (MaxEnt + Expert opinion	model team	周時平、 張簡琳玟	391	subsampling	0.818771666666667	0.0880891666666667	Minimum training presence
4dee6592-1c03-4a49-b485-73b05366e99d	Mammalia	Mus caroli	田鼷鼠		1.0	MaxEnt	model team	周時平、 張簡琳玟	52	subsampling	0.967635833333333	0.0670566666666667	10 percentile training presence
7ecf32e7-0fb6-44c0-8c01-b6e017ad2985	Mammalia	Mustela sibirica	黃鼠狼		1.0	Hybrid (MaxEnt + Expert opinion	model team	周時平、 張簡琳玟	130	subsampling	0.9170875	0.0571316666666667	Minimum training presence
200754a7-3859-4575-b2b2-8e2e24f82be2	Mammalia	Niviventer coninga	臺灣刺鼠		1.0	Hybrid (MaxEnt + Expert opinion	model team	周時平、 張簡琳玟	354	subsampling	0.841134166666667	0.101161666666667	10 percentile training presence
b20f4f14-efc7-4031-a9a2-dd1729839f27	Mammalia	Paguma larvata	白鼻心		1.0	Hybrid (MaxEnt + Expert opinion	model team	周時平、 張簡琳玟	287	subsampling	0.8611575	0.107179166666667	Minimum training presence
5106f526-5277-4727-981e-86e713ce6c74	Mammalia	Petaurista alborufus	白面鼯鼠		1.0	Hybrid (MaxEnt + Expert opinion	model team	周時平、 張仕緯	188	subsampling	0.876676666666667	0.0828591666666667	Fixed cumulative value 5
f67629cd-817d-41e3-a132-2b89e612ab2a	Mammalia	Petaurista philippensis	大赤鼯鼠		1.0	Hybrid (MaxEnt + Expert opinion	model team	周時平、 張仕緯	113	subsampling	0.843550833333333	0.112793333333333	Minimum training presence
972e9adb-b068-4169-b97d-bef9eac71825	Mammalia	Pipistrellus abramus	東亞家蝠		1.0	Hybrid (MaxEnt + Expert opinion	model team	周時平、 鄭錫奇	101	subsampling	0.906004166666667	0.0770925	Minimum training presence
96acaa9b-0412-4853-8168-fccd12166426	Mammalia	Prionailurus bengalensis	石虎		1.0	Hybrid (MaxEnt + Expert opinion	model team	周時平、 林育秀	43	subsampling	0.970495	0.0308983333333333	Fixed cumulative value 10
42ac4e1f-aec4-4d1b-ba51-7cfa1427b216	Mammalia	Rattus losea	小黃腹鼠		1.0	Hybrid (MaxEnt + Expert opinion	model team	周時平、 張簡琳玟	286	subsampling	0.907765	0.0901216666666667	10 percentile training presence
f4f37c2f-c263-440f-8bcd-8ce505c876df	Mammalia	Rattus norvegicus	溝鼠		1.0	Hybrid (MaxEnt + Expert opinion	model team	周時平、 張簡琳玟	426	subsampling	0.888439166666667	0.06898	10 percentile training presence
f0c78ade-a44b-4067-ab8d-94d0719fd145	Mammalia	Rattus tanezumi	亞洲家鼠		1.0	Hybrid (MaxEnt + Expert opinion	model team	周時平、 張簡琳玟	86	subsampling	0.91372	0.0847175	Fixed cumulative value 10
7511dd09-9ba5-4869-b51b-fe25b2b63e44	Mammalia	Rhinolophus formosae	臺灣大蹄鼻蝠		1.0	Hybrid (MaxEnt + Expert opinion	model team	周時平、 鄭錫奇	33	subsampling	0.9262775	0.247875	Fixed cumulative value 10
48f298c6-4b25-488a-9308-c05da7c81d51	Mammalia	Rhinolophus monoceros	臺灣小蹄鼻蝠		1.0	Hybrid (MaxEnt + Expert opinion	model team	周時平、 鄭錫奇	72	subsampling	0.872110833333333	0.168485	Fixed cumulative value 1
ec16b5e7-3bc6-48e1-99e3-fe071331a48e	Mammalia	Rusa unicolor	水鹿		1.0	Hybrid (MaxEnt + Expert opinion	model team	周時平、 張簡琳玟	498	subsampling	0.9167375	0.03796	Minimum training presence
5de000d1-14ae-4ce2-ac01-67ee81ba6995	Mammalia	Scotophilus kuhlii	高頭蝠		1.0	Hybrid (MaxEnt + Expert opinion	model team	周時平、 鄭錫奇	38	subsampling	0.968853333333333	0.123026666666667	Fixed cumulative value 1
b7fb0967-2cfd-4961-8409-d50ed5c035a9	Mammalia	Suncus murinus	臭鼩		1.0	MaxEnt	model team	周時平、 張簡琳玟	366	subsampling	0.909601666666667	0.0674941666666667	Fixed cumulative value 5
090f6f96-69ad-4493-9673-c917bf8617b4	Mammalia	Sus scrofa	臺灣野豬		1.0	Hybrid (MaxEnt + Expert opinion	model team	周時平、 張簡琳玟	149	subsampling	0.886015833333333	0.0937375	Fixed cumulative value 1
adaafb8e-5c5d-445a-a8e6-261cb901a627	Mammalia	Tamiops maritimus	條紋松鼠		1.0	Hybrid (MaxEnt + Expert opinion	model team	周時平、 張仕緯	103	subsampling	0.9018825	0.0686783333333333	Minimum training presence
87d49346-7297-4c0d-a92e-19179e68e9d8	Mammalia	Ursus thibetanus	亞洲黑熊		1.0	Hybrid (MaxEnt + Expert opinion	model team	周時平、 林育秀	57	subsampling	0.948703333333333	0.03649	Balance training omission, predicted area and
a9e6148a-e792-4475-bba8-db50bd8759cd	Mammalia	Viverricula indica	麝香貓		1.0	Hybrid (MaxEnt + Expert opinion	model team	周時平、 張簡琳玟	74	subsampling	0.945195833333333	0.183256666666667	Fixed cumulative value 5
047d0058-af6a-47a0-ab61-db86e0917fe2	Aves	Cinclus pallasii	河烏		1.0	Hybrid (MaxEnt + Expert opinion	model team	何瑞暘、 林大利	324	subsampling	0.8993625	0.0689858333333334	Fixed cumulative value 10
04b143fe-f019-450e-9abf-f2bf33b1fcd1	Aves	Hypsipetes leucocephalus	紅嘴黑鵯		1.0	MaxEnt	model team	何瑞暘、 林大利	5992	subsampling	0.700783333333333	0.0372258333333333	Balance training omission, predicted area and
0bfd8a68-bdff-4cc5-8336-efc005edd1c8	Aves	Yungipicus canicapillus	小啄木		1.0	Hybrid (MaxEnt + Expert opinion	model team	何瑞暘、 林大利	2561	subsampling	0.729485	0.05632	Fixed cumulative value 5
0cfc5f84-e36f-4eb0-b071-382adb17dce9	Aves	Dendrocopos leucotos	大赤啄木		1.0	Hybrid (MaxEnt + Expert opinion	model team	何瑞暘、 林大利	241	subsampling	0.90003	0.0625716666666667	Maximum training sensitivity plus specificity
0f4a4cbf-de63-43e0-bcaa-381c161c63e6	Aves	Pycnonotus taivanus	烏頭翁		1.0	Hybrid (MaxEnt + Expert opinion	model team	何瑞暘、 林瑞興, 林大利	1320	subsampling	0.930315833333333	0.038165	10 percentile training presence
0fb91a1c-ded5-47cc-882e-fba220e03c26	Aves	Phasianus colchicus	環頸雉		1.0	Hybrid (MaxEnt + Expert opinion	model team	何瑞暘、 林瑞興	698	subsampling	0.91749	0.0462991666666667	10 percentile training presence
105e0a46-e9b2-4e6b-802b-df6b8504ec20	Aves	Phoenicurus fuliginosus	鉛色水鶇		1.0	Hybrid (MaxEnt + Expert opinion	model team	何瑞暘、 林大利	1072	subsampling	0.806815	0.05744	Equate entropy of thresholded and original distributions
11fd2b6a-3cc1-4de3-8c15-165ef2f79193	Aves	Treron sieboldii	綠鳩		1.0	Hybrid (MaxEnt + Expert opinion	model team	何瑞暘、 林大利	1164	subsampling	0.79494	0.0672616666666667	Fixed cumulative value 1
138e3018-2c45-45d9-8cd4-99dd636d6f74	Aves	Picus canus	綠啄木		1.0	Hybrid (MaxEnt + Expert opinion	model team	何瑞暘、 林瑞興, 林大利	195	subsampling	0.895390833333333	0.0989741666666667	Fixed cumulative value 5
15b4ed51-c2a7-420b-8091-5fd6afe7152c	Aves	Cyanoderma ruficeps	山紅頭		1.0	MaxEnt	model team	何瑞暘、 林大利	3983	subsampling	0.710674166666667	0.0467566666666667	Equate entropy of thresholded and original distributions
17faba2b-eda5-4eb9-b1d1-7996c469a7ea	Aves	Charadrius dubius	小環頸鴴		1.0	MaxEnt	model team	何瑞暘、 林大利	2261	subsampling	0.8198775	0.0385633333333333	10 percentile training presence
19b1cc22-5e72-4376-b878-eeea24879682	Aves	Pernis ptilorhynchus	東方蜂鷹		1.0	MaxEnt	model team	何瑞暘、 林大利	1334	subsampling	0.749873333333333	0.0648366666666667	Minimum training presence
1b04ac59-bdc7-4e72-ae92-ce0f56107787	Aves	Rostratula benghalensis	彩鷸		1.0	MaxEnt	model team	何瑞暘、 林大利	961	subsampling	0.877131666666667	0.040125	10 percentile training presence
208efd26-6f49-4a15-954d-c3ef0a2f461f	Aves	Lewinia striata	灰胸秧雞		1.0	MaxEnt	model team	何瑞暘、 林瑞興, 林大利	167	subsampling	0.956599166666667	0.0427558333333333	10 percentile training presence
212af887-0f7b-478e-8e22-d9fdb9759027	Aves	Pica serica	喜鵲		1.0	Hybrid (MaxEnt + Expert opinion	model team	何瑞暘、 林瑞興	1816	subsampling	0.8697175	0.0411991666666667	Maximum training sensitivity plus specificity
233dad6a-f59a-4918-b94f-78a8b03b13eb	Aves	Charadrius alexandrinus	東方環頸鴴		1.0	MaxEnt	model team	何瑞暘、 林大利	1090	subsampling	0.895881666666667	0.0350683333333333	Equal training sensitivity and specificity
26113f77-ae38-48b5-aed7-34dbe49ca0e9	Aves	Butorides striata	綠簑鷺		1.0	MaxEnt	model team	何瑞暘、 林大利	409	subsampling	0.849113333333333	0.0941108333333333	Balance training omission, predicted area and
26c84d6e-66bc-4928-842d-86774c26b317	Aves	Pitta nympha	八色鳥		1.0	Hybrid (MaxEnt + Expert opinion	model team	何瑞暘、 林瑞興	144	subsampling	0.898649166666667	0.0707958333333333	Fixed cumulative value 5
280c0c12-eb54-4c01-a10e-b7232b58de16	Aves	Spilornis cheela	大冠鷲		1.0	MaxEnt	model team	何瑞暘、 林瑞興, 林大利	4336	subsampling	0.716498333333333	0.04044	Fixed cumulative value 1
2a938a10-e730-444a-93c2-93c753907c31	Aves	Tarsiger johnstoniae	栗背林鴝		1.0	Hybrid (MaxEnt + Expert opinion	model team	何瑞暘、 林大利	305	subsampling	0.921345	0.0370491666666667	Fixed cumulative value 10
2adcab4f-c578-4159-8bd6-8ebdb9a09dfd	Aves	Pnoepyga formosana	臺灣鷦眉		1.0	Hybrid (MaxEnt + Expert opinion	model team	何瑞暘、 林大利	338	subsampling	0.901848333333333	0.0510308333333333	Fixed cumulative value 10
2dc77ddb-7020-4701-b24f-7c548ca059c4	Aves	Yuhina brunneiceps	冠羽畫眉		1.0	Hybrid (MaxEnt + Expert opinion	model team	何瑞暘、 林瑞興, 林大利	1254	subsampling	0.80217	0.0593775	Fixed cumulative value 10
2e269b3e-f070-43fd-b118-42667e65ae98	Aves	Fulvetta formosana	褐頭花翼		1.0	Hybrid (MaxEnt + Expert opinion	model team	何瑞暘、 林大利	227	subsampling	0.916694166666667	0.0453533333333333	Fixed cumulative value 10
3222ac68-62d3-4be7-b71d-603be0d12414	Aves	Zapornia fusca	緋秧雞		1.0	MaxEnt	model team	何瑞暘、 林大利	371	subsampling	0.918310833333333	0.0603208333333333	10 percentile training presence
3343e3a4-9f28-4f12-81c3-44853ece0b9c	Aves	Milvus migrans	黑鳶		1.0	Hybrid (MaxEnt + Expert opinion	model team	何瑞暘、 林瑞興	1044	subsampling	0.863304166666667	0.0678733333333334	10 percentile training presence
335050b7-a31c-4cd0-89e0-660eb136fb2b	Aves	Amaurornis phoenicurus	白腹秧雞		1.0	MaxEnt	model team	何瑞暘、 林大利	1886	subsampling	0.814434166666667	0.0408041666666667	10 percentile training presence
336c26b9-c6a2-4510-bb06-c761316577d2	Aves	Erpornis zantholeuca	綠畫眉		1.0	Hybrid (MaxEnt + Expert opinion	model team	何瑞暘、 林大利	1868	subsampling	0.775990833333333	0.0461641666666667	Fixed cumulative value 5
3a87a4f1-eefd-4105-b95b-b9006b24ccdd	Aves	Ianthocincla ruficeps	臺灣白喉噪眉		1.0	Hybrid (MaxEnt + Expert opinion	model team	何瑞暘、 林大利	131	subsampling	0.894834166666667	0.107078333333333	Minimum training presence
3acac136-4af6-413c-a67b-839daf8c80e6	Aves	Cecropis striolata	赤腰燕		1.0	MaxEnt	model team	何瑞暘、 林大利	3233	subsampling	0.7686625	0.0412225	Fixed cumulative value 5
3bce5eee-bb42-4c24-927a-a8b6d1b9cd7e	Aves	Ixobrychus cinnamomeus	栗小鷺		1.0	MaxEnt	model team	何瑞暘、 林大利	634	subsampling	0.893210833333333	0.0533925	Maximum test sensitivity plus specificity
3d088f56-0d6f-4d18-a4ef-2116849712a7	Aves	Hirundo tahitica	洋燕		1.0	MaxEnt	model team	何瑞暘、 林大利	6238	subsampling	0.726604166666667	0.0378475	Equate entropy of thresholded and original distributions
3ee45f50-97fe-4a84-b1a5-2e6d4d72c041	Aves	Hydrophasianus chirurgus	水雉		1.0	Hybrid (MaxEnt + Expert opinion	model team	何瑞暘、 林瑞興, 林大利	247	subsampling	0.933526666666667	0.0810491666666667	10 percentile training presence
3f6ddcee-31b4-4af1-bd9b-01dc6b171118	Aves	Turdus niveiceps	白頭鶇		1.0	Hybrid (MaxEnt + Expert opinion	model team	何瑞暘、 林大利	148	subsampling	0.827999166666667	0.156125	10 percentile training presence
3fedadca-711f-44fe-9098-e660a11c2e94	Aves	Centropus bengalensis	番鵑		1.0	MaxEnt	model team	何瑞暘、 林大利	1616	subsampling	0.815315	0.0439825	10 percentile training presence
41908017-ab7c-4f18-a0e4-dd9d5b646d62	Aves	Chalcophaps indica	翠翼鳩		1.0	MaxEnt	model team	何瑞暘、 林大利	1110	subsampling	0.821095833333333	0.0489591666666667	Fixed cumulative value 5
41c093df-67c9-4b2f-8285-e1564b04bc90	Aves	Prinia crinigera	斑紋鷦鶯		1.0	Hybrid (MaxEnt + Expert opinion	model team	何瑞暘、 林大利	595	subsampling	0.8683825	0.0651858333333333	10 percentile training presence
437ca8c4-d8cc-4885-8bd2-f24197c73f75	Aves	Pomatorhinus musicus	小彎嘴		1.0	Hybrid (MaxEnt + Expert opinion	model team	何瑞暘、 林大利	4757	subsampling	0.714735	0.046035	Fixed cumulative value 5
45fa8681-3a7e-4a66-841b-7cf9da482b9e	Aves	Parus monticolus	青背山雀		1.0	Hybrid (MaxEnt + Expert opinion	model team	何瑞暘、 林大利	989	subsampling	0.8280625	0.0558525	Fixed cumulative value 10
492cb237-e66a-4af1-841c-58dcbdba08b1	Aves	Sternula albifrons	小燕鷗		1.0	MaxEnt	model team	何瑞暘、 林大利	489	subsampling	0.960853333333333	0.0353566666666667	10 percentile training presence
49860672-4a66-4331-9640-5fe4734651ab	Aves	Otus lettia	領角鴞		1.0	MaxEnt	model team	何瑞暘、 林大利	999	subsampling	0.781540833333333	0.0585091666666667	Fixed cumulative value 1
4c5e5294-a2ce-43a1-b3c3-0ed9d05c7c8a	Aves	Horornis fortipes	小鶯		1.0	Hybrid (MaxEnt + Expert opinion	model team	何瑞暘、 林大利	503	subsampling	0.859559166666667	0.0902566666666667	Equal test sensitivity and specificity
4c617c5d-f9d2-4379-9c7d-cff75dd0ff42	Aves	Dicaeum ignipectus	紅胸啄花		1.0	Hybrid (MaxEnt + Expert opinion	model team	何瑞暘、 林大利	482	subsampling	0.84568	0.0731325	Fixed cumulative value 10
50cdf9b2-217c-44e3-94a0-755d0810ffc3	Aves	Passer cinnamomeus	山麻雀		1.0	Hybrid (MaxEnt + Expert opinion	model team	何瑞暘、 林瑞興	184	subsampling	0.940514166666667	0.0655125	10 percentile training presence
5303e743-9323-4f04-b0e2-7f7ab0c011b5	Aves	Prinia inornata	褐頭鷦鶯		1.0	MaxEnt	model team	何瑞暘、 林大利	5394	subsampling	0.766783333333333	0.0409941666666667	Fixed cumulative value 5
53905e4b-a68b-4775-8504-f581229a6c0d	Aves	Bambusicola sonorivox	台灣竹雞		1.0	MaxEnt	model team	何瑞暘、 林瑞興, 林大利	3580	subsampling	0.7498225	0.0423991666666667	Fixed cumulative value 10
56698281-20ba-42bb-a7ba-0f1599fd75c7	Aves	Schoeniparus brunneus	頭烏線		1.0	Hybrid (MaxEnt + Expert opinion	model team	何瑞暘、 林大利	2320	subsampling	0.787448333333333	0.0442208333333333	Fixed cumulative value 5
56db805c-faf5-417c-8d04-ae8f442ca622	Aves	Acridotheres cristatellus	八哥		1.0	Hybrid (MaxEnt + Expert opinion	model team	何瑞暘、 林瑞興, 林大利	949	subsampling	0.862425833333333	0.0551133333333333	10 percentile training presence
58da5c37-bbd7-4b35-a555-ff8d43831b46	Aves	Corvus macrorhynchos	巨嘴鴉		1.0	Hybrid (MaxEnt + Expert opinion	model team	何瑞暘、 林大利	1772	subsampling	0.791815833333333	0.054415	Fixed cumulative value 1
59f07053-6baf-4e5b-8080-158d9a8bb7ec	Aves	Pericrocotus solaris	灰喉山椒		1.0	Hybrid (MaxEnt + Expert opinion	model team	何瑞暘、 林大利	1927	subsampling	0.7807025	0.0494366666666667	Fixed cumulative value 5
5ae0d2ed-bb18-43cb-8690-e2449c88ff29	Aves	Dendrocitta formosae	樹鵲		1.0	MaxEnt	model team	何瑞暘、 林大利	6158	subsampling	0.7051	0.04476	Fixed cumulative value 5
5bace0cc-a25c-4467-ae55-a22cfc20f556	Aves	Motacilla alba	白鶺鴒		1.0	MaxEnt	model team	何瑞暘、 林大利	3518	subsampling	0.738696666666667	0.0405516666666667	Fixed cumulative value 5
5e5f7229-46dc-4eb0-93af-9ae0333f3abc	Aves	Gallinula chloropus	紅冠水雞		1.0	MaxEnt	model team	何瑞暘、 林大利	3276	subsampling	0.815211666666667	0.0402283333333333	10 percentile training presence
5ea8cf62-7b62-4ca3-81e2-585b85687da8	Aves	Dicrurus macrocercus	大卷尾		1.0	MaxEnt	model team	何瑞暘、 林大利	6276	subsampling	0.7430575	0.0358791666666667	10 percentile training presence
61a4f693-98bf-428f-847d-2ed004f7cbaf	Aves	Niltava vivida	黃腹琉璃		1.0	Hybrid (MaxEnt + Expert opinion	model team	何瑞暘、 林大利	806	subsampling	0.807661666666667	0.0772775	Fixed cumulative value 5
632ade5b-3cef-48aa-b28b-0676ba7e6c84	Aves	Myiomela leucura	白尾鴝		1.0	Hybrid (MaxEnt + Expert opinion	model team	何瑞暘、 林大利	1162	subsampling	0.7996375	0.061085	Fixed cumulative value 5
63cad33a-13d4-495e-953c-ef72db7f31f8	Aves	Lonchura striata	白腰文鳥		1.0	MaxEnt	model team	何瑞暘、 林大利	1792	subsampling	0.7821875	0.0519191666666667	Fixed cumulative value 5
667eca44-74e7-4e76-88c0-17b6ae7df7a1	Aves	Spodiopsar cineraceus	灰椋鳥		1.0	MaxEnt	model team	何瑞暘、 林大利	199	subsampling	0.943948333333333	0.0713375	Fixed cumulative value 5
67c95c1b-08e6-4d61-b736-2e951ca55bca	Aves	Prinia flaviventris	灰頭鷦鶯		1.0	MaxEnt	model team	何瑞暘、 林大利	3399	subsampling	0.789976666666667	0.039665	Fixed cumulative value 5
6b620e73-2555-4463-9a44-2a7e5484d819	Aves	Ardea alba	大白鷺		1.0	MaxEnt	model team	何瑞暘、 林大利	2521	subsampling	0.807363333333333	0.0393816666666667	Fixed cumulative value 10
6c677c38-fb59-4e41-8e6c-711376abd069	Aves	Brachypteryx goodfellowi	小翼鶇		1.0	Hybrid (MaxEnt + Expert opinion	model team	何瑞暘、 林大利	273	subsampling	0.888974166666667	0.0811441666666667	Fixed cumulative value 10
6d15baa8-ebdc-48e6-b0e8-76836acbd62e	Aves	Falco peregrinus	遊隼		1.0	MaxEnt	model team	何瑞暘、 林大利	791	subsampling	0.818991666666667	0.0689725	Minimum training presence
6d62854a-b69a-4629-9cce-3221a2df4189	Aves	Myophonus insularis	臺灣紫嘯鶇		1.0	Hybrid (MaxEnt + Expert opinion	model team	何瑞暘、 林大利	1712	subsampling	0.785120833333333	0.0551075	Equate entropy of thresholded and original distributions
6da20db4-9529-42c7-991d-b67f8e37a6be	Aves	Periparus ater	煤山雀		1.0	MaxEnt	model team	何瑞暘、 林大利	285	subsampling	0.928101666666667	0.0302275	Fixed cumulative value 10
70840ef4-f982-4e5f-8691-2f7f961831e1	Aves	Urocissa caerulea	臺灣藍鵲		1.0	MaxEnt	model team	何瑞暘、 林大利	1368	subsampling	0.835936666666667	0.0525141666666667	10 percentile training presence
71395c68-21ca-4ee6-9ebd-f696c9ebd842	Aves	Glaucidium brodiei	鵂鶹		1.0	Hybrid (MaxEnt + Expert opinion	model team	何瑞暘、 林瑞興, 林大利	168	subsampling	0.873953333333333	0.113040833333333	Fixed cumulative value 1
72d9aa41-68df-46f7-8eaf-69cb168781e3	Aves	Troglodytes troglodytes	鷦鷯		1.0	Hybrid (MaxEnt + Expert opinion	model team	何瑞暘、 林大利	131	subsampling	0.964454166666667	0.0581658333333333	Maximum training sensitivity plus specificity
74532249-a7c4-4f72-9444-5f14a6243010	Aves	Pyrrhula nipalensis	褐鷽		1.0	Hybrid (MaxEnt + Expert opinion	model team	何瑞暘、 林大利	249	subsampling	0.937408333333333	0.0395991666666667	Minimum training presence
76f2ea3c-b88e-47ad-9f6c-63ee9c65405f	Aves	Glareola maldivarum	燕鴴		1.0	MaxEnt	model team	何瑞暘、 林大利	988	subsampling	0.879051666666667	0.0435875	10 percentile training presence
7b53fdc1-fe44-42ef-be08-387d59624dd8	Aves	Turnix suscitator	棕三趾鶉		1.0	MaxEnt	model team	何瑞暘、 林大利	679	subsampling	0.870959166666667	0.0465133333333333	Fixed cumulative value 10
7bd92676-37e1-4dfa-bf81-30a29656a95e	Aves	Hirundapus cochinchinensis	灰喉針尾雨燕		1.0	MaxEnt	model team	何瑞暘、 林大利	208	subsampling	0.867314166666667	0.132283333333333	Fixed cumulative value 1
7ed22b01-05fe-428e-b9e8-7e3e322f4419	Aves	Rallina eurizonoides	灰腳秧雞		1.0	MaxEnt	model team	何瑞暘、 林大利	431	subsampling	0.8340325	0.0839033333333333	Equate entropy of thresholded and original distributions
828253a2-1f00-401b-b5c9-f3a37791600a	Aves	Accipiter virgatus	松雀鷹		1.0	Hybrid (MaxEnt + Expert opinion	model team	何瑞暘、 林大利	1132	subsampling	0.758183333333333	0.06623	Minimum training presence
82d0d230-f44b-4254-8eed-0a1f79896939	Aves	Psilopogon nuchalis	五色鳥		1.0	Hybrid (MaxEnt + Expert opinion	model team	何瑞暘、 林瑞興, 林大利	5131	subsampling	0.7179275	0.0426383333333333	Minimum training presence
84e5026b-061f-467f-8e4e-a38e7fb29026	Aves	Heterophasia auricularis	白耳畫眉		1.0	Hybrid (MaxEnt + Expert opinion	model team	何瑞暘、 林大利	1671	subsampling	0.759719166666667	0.0677158333333333	10 percentile training presence
8546da56-2ea1-4487-9c38-12b58f4ca5e1	Aves	Nucifraga caryocatactes	星鴉		1.0	Hybrid (MaxEnt + Expert opinion	model team	何瑞暘、 林大利	219	subsampling	0.931786666666667	0.0352633333333333	Fixed cumulative value 10
87ea6161-4369-4527-9cf0-8a1ad9f22a66	Aves	Cisticola juncidis	棕扇尾鶯		1.0	MaxEnt	model team	何瑞暘、 林大利	1393	subsampling	0.851563333333333	0.0467608333333333	10 percentile training presence
87ee4326-4385-4867-9023-30fd6fd73d09	Aves	Abroscopus albogularis	棕面鶯		1.0	Hybrid (MaxEnt + Expert opinion	model team	何瑞暘、 林大利	1307	subsampling	0.81688	0.0531991666666667	10 percentile training presence
8b4b1b08-5329-4d14-ba12-c60fed02e413	Aves	Trochalopteron morrisonianum	臺灣噪眉		1.0	MaxEnt	model team	何瑞暘、 林大利	323	subsampling	0.9260825	0.0379258333333333	10 percentile training presence
030b2d37-4896-44fa-a0c2-171ac0cbef62	Aves	Zosterops simplex	斯氏繡眼		1.0	Hybrid (MaxEnt + Expert opinion	model team	何瑞暘、 林大利	7271	subsampling	0.7111425	0.0421975	Fixed cumulative value 1
8cddf269-e2f3-435b-a88b-dcdd1e5f9cea	Aves	Egretta garzetta	小白鷺		1.0	MaxEnt	model team	何瑞暘、 林大利	5710	subsampling	0.74861	0.0363366666666667	Fixed cumulative value 5
909afff8-1ee7-4a4b-a677-f656a496763e	Aves	Garrulus glandarius	松鴉		1.0	Hybrid (MaxEnt + Expert opinion	model team	何瑞暘、 林大利	389	subsampling	0.864649166666667	0.0735058333333333	10 percentile training presence
91afba4c-fa53-4013-8a65-d95c85ff8056	Aves	Streptopelia tranquebarica	紅鳩		1.0	MaxEnt	model team	何瑞暘、 林大利	6852	subsampling	0.758815833333333	0.0378041666666667	10 percentile training presence
9401a1ca-328b-4645-8c6b-3578cfd7c1b8	Aves	Nisaetus nipalensis	熊鷹		1.0	Hybrid (MaxEnt + Expert opinion	model team	何瑞暘、 林瑞興, 林大利	247	subsampling	0.8583075	0.125895833333333	Equate entropy of thresholded and original distributions
9512dbd6-83cb-414b-bcbf-319985c711ff	Aves	Megapomatorhinus erythrocnemis	大彎嘴		1.0	Hybrid (MaxEnt + Expert opinion	model team	何瑞暘、 林大利	2486	subsampling	0.762041666666667	0.0429441666666667	Equate entropy of thresholded and original distributions
9645a437-add6-42a2-b214-dfcfdab059c7	Aves	Cisticola exilis	黃頭扇尾鶯		1.0	MaxEnt	model team	何瑞暘、 林大利	666	subsampling	0.882295	0.0518641666666667	10 percentile training presence
96507010-27ae-438b-bd64-0be53aa069dd	Aves	Thalasseus bergii	鳳頭燕鷗		1.0	MaxEnt	model team	何瑞暘、 林大利	305	subsampling	0.9758325	0.0316108333333333	10 percentile training presence
9948f41b-fc69-4e6f-849e-e8c2dacd825f	Aves	Carpodacus formosanus	臺灣朱雀		1.0	Hybrid (MaxEnt + Expert opinion	model team	何瑞暘、 林大利	158	subsampling	0.959358333333333	0.0393141666666667	Fixed cumulative value 10
9ad77864-37f7-4a20-ad8b-ced32a18f807	Aves	Nycticorax nycticorax	夜鷺		1.0	MaxEnt	model team	何瑞暘、 林瑞興, 林大利	3696	subsampling	0.774661666666667	0.0389033333333333	Fixed cumulative value 10
9add3bef-0871-4552-bd18-7f6a254ad07d	Aves	Otus spilocephalus	黃嘴角鴞		1.0	Hybrid (MaxEnt + Expert opinion	model team	何瑞暘、 林大利	879	subsampling	0.76743	0.0739575	Fixed cumulative value 5
9aefd3a9-04f1-4da4-838f-d0d25e5e7d31	Aves	Bubulcus ibis	黃頭鷺		1.0	MaxEnt	model team	何瑞暘、 林大利	5240	subsampling	0.758630833333333	0.0376416666666667	Fixed cumulative value 10
a077c0bf-a835-4a9c-97a9-db1cc2553037	Aves	Pyrrhula erythaca	灰鷽		1.0	Hybrid (MaxEnt + Expert opinion	model team	何瑞暘、 林大利	143	subsampling	0.9604275	0.0276566666666667	Fixed cumulative value 5
a0f13f22-2ae9-4d61-aede-8b6862fcf869	Aves	Coracina macei	花翅山椒		1.0	Hybrid (MaxEnt + Expert opinion	model team	何瑞暘、 林瑞興, 林大利	64	subsampling	0.923451666666667	0.118740833333333	Fixed cumulative value 1
a2882575-aa64-40f6-8988-2bd95dafd495	Aves	Ianthocincla poecilorhyncha	棕噪眉		1.0	Hybrid (MaxEnt + Expert opinion	model team	何瑞暘、 林大利	377	subsampling	0.866196666666667	0.0689841666666667	Fixed cumulative value 10
a28f4753-860e-4e48-a23c-7510f9e29bff	Aves	Actinodura morrisoniana	紋翼畫眉		1.0	Hybrid (MaxEnt + Expert opinion	model team	何瑞暘、 林大利	242	subsampling	0.891664166666667	0.0893733333333334	Maximum test sensitivity plus specificity
a676bcfe-195c-4983-a08a-d9259d197b9e	Aves	Aegithalos concinnus	紅頭山雀		1.0	Hybrid (MaxEnt + Expert opinion	model team	何瑞暘、 林大利	688	subsampling	0.873648333333333	0.0503841666666667	Equal training sensitivity and specificity
a8e2f31e-ee7b-46d0-9d9d-480ee39d4272	Aves	Columba pulchricollis	灰林鴿		1.0	Hybrid (MaxEnt + Expert opinion	model team	何瑞暘、 林大利	442	subsampling	0.817551666666667	0.1140175	Equate entropy of thresholded and original distributions
aa95294c-8756-44f0-9c29-af3775cc3998	Aves	Horornis acanthizoides	深山鶯		1.0	Hybrid (MaxEnt + Expert opinion	model team	何瑞暘、 林大利	286	subsampling	0.910615	0.0652475	Equal training sensitivity and specificity
aaa14dcf-9cee-449b-890b-1e39a1f6371f	Aves	Lanius schach	棕背伯勞		1.0	MaxEnt	model team	何瑞暘、 林瑞興, 林大利	1596	subsampling	0.832130833333333	0.0435658333333333	10 percentile training presence
ad5b2b40-aad1-43d5-8963-708d73adc98a	Aves	Elanus caeruleus	黑翅鳶		1.0	MaxEnt	model team	何瑞暘、 林大利	1973	subsampling	0.855150833333333	0.037985	Fixed cumulative value 5
ae175f6f-a161-472c-95b3-0544ff4eadbd	Aves	Zoothera dauma	虎斑地鶇		1.0	Hybrid (MaxEnt + Expert opinion	model team	何瑞暘、 林瑞興	49	subsampling	0.906825833333333	0.217676666666667	10 percentile training presence
af9d43df-d0cf-4d00-ae49-a529c4015685	Aves	Ixobrychus sinensis	黃小鷺		1.0	Hybrid (MaxEnt + Expert opinion	model team	何瑞暘、 林大利	591	subsampling	0.901000833333333	0.0509358333333333	Maximum test sensitivity plus specificity
afff8ca8-60e5-408f-b56b-18913d053c3a	Aves	Locustella alishanensis	臺灣叢樹鶯		1.0	Hybrid (MaxEnt + Expert opinion	model team	何瑞暘、 林大利	305	subsampling	0.880316666666667	0.0866975	Fixed cumulative value 10
b2350fcd-44ae-4faf-9777-0e08342613fc	Aves	Ictinaetus malaiensis	林鵰		1.0	Hybrid (MaxEnt + Expert opinion	model team	何瑞暘、 林大利	874	subsampling	0.8007725	0.0614041666666667	Fixed cumulative value 5
b31b71bc-2539-44b1-8962-7cf7804ff182	Aves	Passer montanus	麻雀		1.0	MaxEnt	model team	何瑞暘、 林大利	8027	subsampling	0.749193333333333	0.036215	10 percentile training presence
b3ebff46-3b98-4252-aaaf-5bb401ab46cd	Aves	Liocichla steerii	黃胸藪眉		1.0	Hybrid (MaxEnt + Expert opinion	model team	何瑞暘、 林大利	1074	subsampling	0.839141666666667	0.0540516666666667	10 percentile training presence
b571c798-4f62-4a80-aa8c-51d74351aa41	Aves	Delichon dasypus	東方毛腳燕		1.0	Hybrid (MaxEnt + Expert opinion	model team	何瑞暘、 林大利	816	subsampling	0.794063333333333	0.0977566666666667	Fixed cumulative value 5
b64554fc-0c0a-4ade-9e0d-5eb3cd84b0e7	Aves	Sittiparus castaneoventris	赤腹山雀		1.0	Hybrid (MaxEnt + Expert opinion	model team	何瑞暘、 林大利	373	subsampling	0.894120833333333	0.0670833333333333	10 percentile training presence
b7068dec-b3e0-4043-a776-3f2b35e7efa5	Aves	Hypothymis azurea	黑枕藍鶲		1.0	MaxEnt	model team	何瑞暘、 林大利	3873	subsampling	0.727950833333333	0.0407733333333333	Equate entropy of thresholded and original distributions
b79ef67c-e3f2-4c38-94f6-a7b79217664a	Aves	Tachybaptus ruficollis	小鸊鷉		1.0	MaxEnt	model team	何瑞暘、 林大利	1377	subsampling	0.841611666666667	0.04899	10 percentile training presence
b7b91dca-368e-4e07-9f87-f5ee35ca2dbe	Aves	Strix leptogrammica	褐林鴞		1.0	Hybrid (MaxEnt + Expert opinion	model team	何瑞暘、 林瑞興	40	subsampling	0.874495	0.191369166666667	Fixed cumulative value 10
c1a6155d-afba-4016-81b8-f3e703a98c63	Aves	Egretta sacra	岩鷺		1.0	Hybrid (MaxEnt + Expert opinion	model team	何瑞暘、 林大利	220	subsampling	0.978330833333333	0.0422816666666667	10 percentile training presence
c226379a-abdb-440b-afc8-98260117bc11	Aves	Riparia chinensis	棕沙燕		1.0	Hybrid (MaxEnt + Expert opinion	model team	何瑞暘、 林大利	1768	subsampling	0.809328333333333	0.04624	10 percentile training presence
c325ae02-f006-4ec7-a947-b027d988648a	Aves	Himantopus himantopus	高蹺鴴		1.0	Hybrid (MaxEnt + Expert opinion	model team	何瑞暘、 林大利	1643	subsampling	0.888109166666667	0.0358666666666667	Fixed cumulative value 1
c3d7eb24-c683-40c1-a077-93141d28ae33	Aves	Accipiter trivirgatus	鳳頭蒼鷹		1.0	MaxEnt	model team	何瑞暘、 林大利	2717	subsampling	0.728766666666667	0.0503366666666667	Balance training omission, predicted area and
c42ead69-5725-4bbb-b3db-22810ec74dd4	Aves	Muscicapa ferruginea	紅尾鶲		1.0	Hybrid (MaxEnt + Expert opinion	model team	何瑞暘、 林大利	275	subsampling	0.902439166666667	0.135175	Fixed cumulative value 1
c6e1b358-4b60-4303-9e60-93d3076d76fb	Aves	Oriolus traillii	朱鸝		1.0	MaxEnt	model team	何瑞暘、 林大利	1030	subsampling	0.837285	0.0454391666666667	Fixed cumulative value 5
c870cb23-1aa0-438e-9873-61f8d920f274	Aves	Anas zonorhyncha	花嘴鴨		1.0	MaxEnt	model team	何瑞暘、 林大利	1272	subsampling	0.856171666666667	0.0434641666666667	Maximum training sensitivity plus specificity
c8f5fd1d-fc95-4fcb-80b3-90e79fefcc30	Aves	Suthora verreauxi	黃羽鸚嘴		1.0	Hybrid (MaxEnt + Expert opinion	model team	何瑞暘、 林大利	82	subsampling	0.977094166666667	0.0233341666666667	Fixed cumulative value 1
c92ed9a7-3377-472f-87d5-c85ae940d1cc	Aves	Sterna sumatrana	蒼燕鷗		1.0	Hybrid (MaxEnt + Expert opinion	model team	何瑞暘、 林大利	128	subsampling	0.976013333333333	0.02541	10 percentile training presence
c95ec69e-9bba-4a38-a648-5b2dc87a9fd1	Aves	Streptopelia chinensis	珠頸斑鳩		1.0	MaxEnt	model team	何瑞暘、 林大利	6853	subsampling	0.73561	0.039795	Fixed cumulative value 5
c99936bc-aa79-4d78-bae8-06e172685a36	Aves	Ficedula hyperythra	黃胸青鶲		1.0	Hybrid (MaxEnt + Expert opinion	model team	何瑞暘、 林大利	299	subsampling	0.8907825	0.06502	Fixed cumulative value 5
ccab507a-b6e1-4063-9252-9c9318aaf524	Aves	Machlolophus holsti	黃山雀		1.0	Hybrid (MaxEnt + Expert opinion	model team	何瑞暘、 林大利	450	subsampling	0.870799166666667	0.0736516666666667	Fixed cumulative value 5
ccd07aad-ec68-4eed-bc63-7a7e474e9eb4	Aves	Gorsachius melanolophus	黑冠麻鷺		1.0	MaxEnt	model team	何瑞暘、 林大利	1808	subsampling	0.781441666666667	0.05843	Fixed cumulative value 5
d295851a-af43-4deb-888a-34c6be7ab51a	Aves	Pycnonotus sinensis	白頭翁		1.0	Hybrid (MaxEnt + Expert opinion	model team	何瑞暘、 林大利	8806	subsampling	0.733565	0.0413475	Fixed cumulative value 10
d73cb232-2838-41a8-ab09-8c917ab02db2	Aves	Sitta europaea	茶腹鳾		1.0	Hybrid (MaxEnt + Expert opinion	model team	何瑞暘、 林大利	379	subsampling	0.8979625	0.05046	Fixed cumulative value 5
da97cd9a-686f-4f3b-94a9-1623ab914351	Aves	Oriolus chinensis	黃鸝		1.0	Hybrid (MaxEnt + Expert opinion	model team	何瑞暘、 林瑞興, 林大利	277	subsampling	0.891773333333333	0.1184125	10 percentile training presence
dede6677-498b-4ecf-9cfd-7098ff3207b1	Aves	Enicurus scouleri	小剪尾		1.0	Hybrid (MaxEnt + Expert opinion	model team	何瑞暘、 林大利	202	subsampling	0.900563333333333	0.0620091666666667	10 percentile training presence
e17f3444-d8de-4a62-b4af-9888b58c4f93	Aves	Arborophila crudigularis	臺灣山鷓鴣		1.0	Hybrid (MaxEnt + Expert opinion	model team	何瑞暘、 林大利	1205	subsampling	0.7719025	0.0544091666666667	Fixed cumulative value 5
e34cec2f-4e6d-4cd8-8ad4-4a326e6fd453	Aves	Spizixos semitorques	白環鸚嘴鵯		1.0	Hybrid (MaxEnt + Expert opinion	model team	何瑞暘、 林大利	1779	subsampling	0.809428333333333	0.0468658333333333	10 percentile training presence
e37fd4e8-49de-4516-a446-c5782535d5d1	Aves	Lonchura punctulata	斑文鳥		1.0	MaxEnt	model team	何瑞暘、 林大利	3809	subsampling	0.775528333333333	0.0411275	Fixed cumulative value 10
e4fdf4cd-3927-4c04-a2c1-58b106adfb44	Aves	Apus nipalensis	小雨燕		1.0	MaxEnt	model team	何瑞暘、 林大利	4132	subsampling	0.710939166666667	0.0444991666666667	Minimum training presence
e5e6767d-cda7-48fb-b1e8-103170303403	Aves	Alcedo atthis	翠鳥		1.0	MaxEnt	model team	何瑞暘、 林大利	2694	subsampling	0.7708475	0.0417825	Fixed cumulative value 1
eb5710dc-e15a-449e-a3eb-3375907b0573	Aves	Dicaeum minullum	綠啄花		1.0	Hybrid (MaxEnt + Expert opinion	model team	何瑞暘、 林瑞興	551	subsampling	0.852564166666667	0.0647791666666667	Fixed cumulative value 10
ef457bab-7f1f-4313-8282-75084241c775	Aves	Lophura swinhoii	藍腹鷴		1.0	Hybrid (MaxEnt + Expert opinion	model team	何瑞暘、 林大利	420	subsampling	0.841045833333333	0.0854525	Fixed cumulative value 5
f090cb1d-e3e0-476c-a170-d4d907510118	Aves	Tarsiger indicus	白眉林鴝		1.0	Hybrid (MaxEnt + Expert opinion	model team	何瑞暘、 林大利	141	subsampling	0.938589166666667	0.0541425	10 percentile training presence
f1889c9f-b49e-46f6-8f76-c4106bafff3e	Aves	Dicrurus aeneus	小卷尾		1.0	Hybrid (MaxEnt + Expert opinion	model team	何瑞暘、 林大利	1971	subsampling	0.773466666666667	0.0533583333333333	Fixed cumulative value 10
f242d6c5-6197-4025-af81-78ea801ea36c	Aves	Alcippe morrisonia	繡眼畫眉		1.0	MaxEnt	model team	何瑞暘、 林大利	3062	subsampling	0.738826666666667	0.0431491666666667	Fixed cumulative value 5
f3d89a59-01a5-4c8a-bff2-12d103301bc8	Aves	Lonchura atricapilla	黑頭文鳥		1.0	Hybrid (MaxEnt + Expert opinion	model team	何瑞暘、 林瑞興, 林大利	453	subsampling	0.913935833333333	0.0639541666666667	Fixed cumulative value 5
f7146df3-b996-4583-bf7a-423c7971eb9f	Aves	Streptopelia orientalis	金背鳩		1.0	Hybrid (MaxEnt + Expert opinion	model team	何瑞暘、 林大利	2586	subsampling	0.753085	0.0508608333333333	Fixed cumulative value 5
f99d359f-0dd5-4dbd-817e-a45c6d7b7efc	Aves	Syrmaticus mikado	黑長尾雉		1.0	Hybrid (MaxEnt + Expert opinion	model team	何瑞暘、 林大利	154	subsampling	0.934110833333333	0.0506241666666667	Fixed cumulative value 10
f9dcdacf-4078-4506-a59a-ecaa53eb27f6	Aves	Monticola solitarius	藍磯鶇		1.0	MaxEnt	model team	何瑞暘、 林大利	1370	subsampling	0.80409	0.0440916666666667	Fixed cumulative value 5
fb1ab992-6465-47c7-838a-02a739097d6f	Aves	Hirundo rustica	家燕		1.0	MaxEnt	model team	何瑞暘、 林大利	5877	subsampling	0.727275833333333	0.0385033333333333	Minimum training presence
fc9b6509-2981-4915-b09b-7d289bb4622b	Aves	Regulus goodfellowi	火冠戴菊鳥		1.0	Hybrid (MaxEnt + Expert opinion	model team	何瑞暘、 林大利	219	subsampling	0.945934166666667	0.027845	10 percentile training presence
fccb856c-dc75-4e5f-9aaf-fa228ae855ad	Aves	Alauda gulgula	小雲雀		1.0	Hybrid (MaxEnt + Expert opinion	model team	何瑞暘、 林大利	1245	subsampling	0.8662175	0.04241	Fixed cumulative value 5
fd252b08-fce5-4cc0-a698-b25a01828184	Aves	Onychoprion anaethetus	白眉燕鷗		1.0	Hybrid (MaxEnt + Expert opinion	model team	何瑞暘、 林大利	67	subsampling	0.975900833333333	0.0831175	Maximum test sensitivity plus specificity
fda73faa-192f-4ec4-a2ad-4b33d1d6ce89	Aves	Sinosuthora webbiana	粉紅鸚嘴		1.0	Hybrid (MaxEnt + Expert opinion	model team	何瑞暘、 林大利	966	subsampling	0.819166666666667	0.056595	Fixed cumulative value 1
fe0901a6-0872-460f-8956-ba0ec1653249	Aves	Caprimulgus affinis	南亞夜鷹		1.0	MaxEnt	model team	何瑞暘、 林瑞興, 林大利	1714	subsampling	0.812205	0.0445433333333333	Fixed cumulative value 5
f75d0c53-2b2c-4a20-aa79-d03c5f8a9fd3	Aves	Garrulax taewanus	臺灣畫眉	大陸畫眉/臺灣畫眉	1.0	Hybrid (MaxEnt + Expert opinion	model team	何瑞暘、 林瑞興	463	subsampling	0.859205833333333	0.0728366666666667	Fixed cumulative value 10
857c170f-b8d7-44c2-97f3-355ca77fb813	Aves	Cuculus optatus	北方中杜鵑	北方中杜鵑/喜馬拉雅中杜鵑	1.0	Hybrid (MaxEnt + Expert opinion	model team	何瑞暘、 林瑞興, 林大利	1206	subsampling	0.772268333333333	0.0676908333333333	Fixed cumulative value 1
76f9f298-fd14-4242-8f51-c6a40783435d	Aves	Anous stolidus	玄燕鷗	玄燕鷗/黑玄燕鷗	1.0	MaxEnt	model team	何瑞暘、 林大利	37	subsampling	0.98887	0.0490733333333334	Minimum training presence
a4ecadb1-8691-4853-9bcd-e136cabb6250	Aves	Tyto longimembris	草鴞		1.0	Hybrid (MaxEnt + Expert opinion	model team	何瑞暘、 林瑞興、蔡若詩	96	subsampling	0.955095	0.0321516666666667	Maximum training sensitivity plus specificity
066976a0-c5ed-46d1-b59f-074b49fe0585	Aves	Pluvialis fulva	太平洋金斑鴴		1.0	MaxEnt	model team	何瑞暘、 林大利	852	subsampling	0.9096325	0.0391208333333333	Fixed cumulative value 10
07be7a80-dc74-4079-9939-47448cd94f58	Aves	Larus argentatus	銀鷗		1.0	MaxEnt	model team	何瑞暘、 林大利	167	subsampling	0.979125	0.0195241666666667	10 percentile training presence
07dc70f5-3c10-4f5a-8966-98e5db1b7040	Aves	Motacilla flava	西方黃鶺鴒	東方黃鶺鴒/西方黃鶺鴒	1.0	MaxEnt	model team	何瑞暘、 林大利	877	subsampling	0.820699166666667	0.0507983333333333	Fixed cumulative value 10
0e0142de-1e0e-4816-8868-ec09351b13b9	Aves	Turdus mandarinus	中國黑鶇		1.0	Hybrid (MaxEnt + Expert opinion	model team	何瑞暘、 林瑞興	124	subsampling	0.920200833333333	0.0832241666666667	Minimum training presence
0f11f4ca-c4f7-46c0-9c9e-11e58d0d4912	Aves	Limosa lapponica	斑尾鷸		1.0	MaxEnt	model team	何瑞暘、 林大利	144	subsampling	0.977054166666667	0.02822	Equate entropy of thresholded and original distributions
0ff353f5-b569-4463-b185-841e5f4985ab	Aves	Motacilla tschutschensis	東方黃鶺鴒	東方黃鶺鴒/西方黃鶺鴒	1.0	MaxEnt	model team	何瑞暘、 林大利	877	subsampling	0.820699166666667	0.0507983333333333	Fixed cumulative value 10
11f17de2-5ee5-4c69-8672-06a46d4283f3	Aves	Platalea minor	黑面琵鷺		1.0	Hybrid (MaxEnt + Expert opinion	model team	何瑞暘、 林大利	402	subsampling	0.964643333333333	0.0499675	10 percentile training presence
1353c6f7-ea3d-4e3f-b079-81779ecab17b	Aves	Arenaria interpres	翻石鷸		1.0	MaxEnt	model team	何瑞暘、 林大利	260	subsampling	0.975414166666667	0.0224475	10 percentile training presence
1a71dd14-c6a1-4374-9589-3213e1db6ea2	Aves	Upupa epops	戴勝		1.0	MaxEnt	model team	何瑞暘、 林大利	118	subsampling	0.948736666666667	0.0431266666666667	Fixed cumulative value 10
1c244404-e312-42fe-8dd5-3e6679257312	Aves	Calidris alba	三趾濱鷸		1.0	Hybrid (MaxEnt + Expert opinion	model team	何瑞暘、 林大利	161	subsampling	0.978785833333333	0.0215008333333333	10 percentile training presence
1f4449ea-89de-4222-8c93-c79432630bc0	Aves	Aythya fuligula	鳳頭潛鴨		1.0	Hybrid (MaxEnt + Expert opinion	model team	何瑞暘、 林大利	389	subsampling	0.9472925	0.0521233333333333	10 percentile training presence
206694cd-785d-48a9-9325-fddfb01e130a	Aves	Pluvialis squatarola	灰斑鴴		1.0	MaxEnt	model team	何瑞暘、 林大利	308	subsampling	0.960420833333333	0.0314558333333333	10 percentile training presence
21d6cd16-33b4-4945-ad0e-054786b3a247	Aves	Calliope calliope	野鴝		1.0	Hybrid (MaxEnt + Expert opinion	model team	何瑞暘、 林大利	1051	subsampling	0.804829166666667	0.0606358333333333	Fixed cumulative value 5
260a6b8a-87e4-48c1-99ed-a99aed825934	Aves	Chroicocephalus ridibundus	紅嘴鷗		1.0	MaxEnt	model team	何瑞暘、 林大利	305	subsampling	0.968170833333333	0.0299333333333333	10 percentile training presence
27fbbbb9-e533-4c9b-a9a1-1e7dedf64715	Aves	Buteo japonicus	東方鵟	東方鵟/毛足鵟/大鵟	1.0	MaxEnt	model team	何瑞暘、 林大利	341	subsampling	0.845496666666667	0.111213333333333	Minimum training presence
28fbd168-7f4e-4841-b0a1-e4d5498adf0c	Aves	Phalacrocorax carbo	鸕鷀		1.0	Hybrid (MaxEnt + Expert opinion	model team	何瑞暘、 林大利	624	subsampling	0.923551666666667	0.0428791666666667	10 percentile training presence
2a1632b8-e6a2-41da-a4ad-786a156068e0	Aves	Numenius arquata	大杓鷸		1.0	MaxEnt	model team	何瑞暘、 林大利	221	subsampling	0.970613333333333	0.0383308333333333	10 percentile training presence
2c47464f-c529-4cef-8fc0-630785635851	Aves	Anthus rubescens	黃腹鷚		1.0	MaxEnt	model team	何瑞暘、 林大利	87	subsampling	0.926234166666667	0.098005	Maximum training sensitivity plus specificity
2c82c5bb-a836-4688-8ff4-faa7a1dfa887	Aves	Lalage melaschistos	黑翅山椒鳥		1.0	Hybrid (MaxEnt + Expert opinion	model team	何瑞暘、 林大利	100	subsampling	0.88759	0.1113175	Fixed cumulative value 1
2c950571-c305-416d-be8b-c7bf483775ac	Aves	Tringa nebularia	青足鷸		1.0	MaxEnt	model team	何瑞暘、 林大利	1168	subsampling	0.897543333333333	0.0362058333333333	10 percentile training presence
308f022a-cbc6-405b-98ae-d561d07d33cc	Aves	Gallinago gallinago	田鷸		1.0	MaxEnt	model team	何瑞暘、 林大利	633	subsampling	0.899960833333333	0.0421583333333333	Fixed cumulative value 10
32c10708-3ffd-4f51-8ac5-ea5d44fa62d0	Aves	Anas crecca	小水鴨		1.0	Hybrid (MaxEnt + Expert opinion	model team	何瑞暘、 林大利	796	subsampling	0.892176666666667	0.0541166666666667	Equal training sensitivity and specificity
355a941c-902b-4145-bab2-a09df86c5e8c	Aves	Botaurus stellaris	大麻鷺		1.0	MaxEnt	model team	何瑞暘、 林大利	56	subsampling	0.9639125	0.0767833333333334	10 percentile training presence
3cc98484-bbf2-4c57-9300-b04ffc39ba8d	Aves	Buteo hemilasius	大鵟	東方鵟/毛足鵟/大鵟	1.0	MaxEnt	model team	何瑞暘、 林大利	341	subsampling	0.845496666666667	0.111213333333333	Minimum training presence
3fb5dd80-4ece-4e8f-aa61-00fc1db3118a	Aves	Anthus hodgsoni	樹鷚		1.0	MaxEnt	model team	何瑞暘、 林大利	604	subsampling	0.806418333333333	0.076405	Balance training omission, predicted area and
41ce80a3-d156-4a32-8d50-cbd9938eb8cb	Aves	Accipiter gularis	日本松雀鷹		1.0	MaxEnt	model team	何瑞暘、 林大利	209	subsampling	0.8740075	0.128408333333333	Minimum training presence
443cf8e3-03e0-4af5-8b68-491e79b7d5b2	Aves	Calidris ferruginea	彎嘴濱鷸		1.0	MaxEnt	model team	何瑞暘、 林大利	273	subsampling	0.975839166666667	0.0210608333333333	10 percentile training presence
463dd63a-ff6f-4d55-b897-fe888e25c88a	Aves	Spatula querquedula	白眉鴨		1.0	MaxEnt	model team	何瑞暘、 林大利	205	subsampling	0.966695	0.0455158333333333	Fixed cumulative value 10
47d16c0f-1bcb-4c4f-a9c0-957a331c594b	Aves	Calidris pugnax	流蘇鷸		1.0	MaxEnt	model team	何瑞暘、 林大利	143	subsampling	0.964619166666667	0.0369725	10 percentile training presence
4a3ea8cd-a5af-41f2-b79f-9cab6186673c	Aves	Spodiopsar sericeus	絲光椋鳥		1.0	MaxEnt	model team	何瑞暘、 林大利	251	subsampling	0.9246825	0.0722833333333333	Fixed cumulative value 5
541578e4-d849-409d-bb5c-70446ee2685f	Aves	Gallinago stenura	針尾鷸	針尾鷸/中地鷸	1.0	MaxEnt	model team	何瑞暘、 林大利	83	subsampling	0.952700833333333	0.06348	10 percentile training presence
59f48c97-3490-455d-aa5f-7204ad70a6ae	Aves	Podiceps cristatus	冠鸊鷉		1.0	MaxEnt	model team	何瑞暘、 林大利	67	subsampling	0.980113333333333	0.0465191666666667	Equal training sensitivity and specificity
5c6e0465-66ef-4dfc-bfca-0878be75119b	Aves	Acrocephalus orientalis	東方大葦鶯		1.0	MaxEnt	model team	何瑞暘、 林大利	321	subsampling	0.921335	0.0650725	10 percentile training presence
5d90ddc4-50e9-40be-9d33-89a51417df98	Aves	Tringa stagnatilis	小青足鷸		1.0	MaxEnt	model team	何瑞暘、 林大利	624	subsampling	0.935095	0.0469175	Fixed cumulative value 10
5f4a5de8-704b-4fa1-9afb-836c0c5aafdb	Aves	Acrocephalus bistrigiceps	雙眉葦鶯		1.0	MaxEnt	model team	何瑞暘、 林大利	51	subsampling	0.979575833333333	0.0927866666666667	10 percentile training presence
66fc55e1-78dd-4495-af44-b27ceb9caad9	Aves	Aythya marila	斑背潛鴨		1.0	MaxEnt	model team	何瑞暘、 林大利	126	subsampling	0.974679166666667	0.0268633333333333	10 percentile training presence
6a37c4c2-2dde-469f-9951-e65780e10c55	Aves	Hydroprogne caspia	裏海燕鷗		1.0	MaxEnt	model team	何瑞暘、 林大利	312	subsampling	0.975269166666667	0.0246133333333333	Maximum training sensitivity plus specificity
6a500e9a-587c-4707-aae0-efe893deea9d	Aves	Sturnia sinensis	灰背椋鳥		1.0	MaxEnt	model team	何瑞暘、 林大利	442	subsampling	0.9217425	0.048175	Minimum training presence
6bf77146-8321-4277-89fb-96ac41e74ae6	Aves	Chlidonias hybrida	黑腹燕鷗		1.0	Hybrid (MaxEnt + Expert opinion	model team	何瑞暘、 林大利	708	subsampling	0.93109	0.04038	Equal training sensitivity and specificity
6eb60e12-de87-4c28-b8b8-58b4bc92352e	Aves	Larus schistisagus	灰背鷗		1.0	MaxEnt	model team	何瑞暘、 林大利	37	subsampling	0.992858333333333	0.0396216666666667	Equal training sensitivity and specificity
6f9870fb-8a2c-46a1-8347-3b0db1c2c9f8	Aves	Tringa erythropus	鶴鷸		1.0	Hybrid (MaxEnt + Expert opinion	model team	何瑞暘、 林大利	146	subsampling	0.96369	0.0366733333333333	Fixed cumulative value 10
6fc6ec1e-ef73-41d7-b886-6da8b370c13f	Aves	Tringa glareola	鷹斑鷸		1.0	MaxEnt	model team	何瑞暘、 林大利	1485	subsampling	0.8757375	0.0352641666666667	Fixed cumulative value 5
718cfef1-199a-4abe-a243-8ca16b733ecb	Aves	Larus fuscus	小黑背鷗		1.0	MaxEnt	model team	何瑞暘、 林大利	94	subsampling	0.990841666666667	0.0208125	10 percentile training presence
737210da-f1d3-4a13-903a-280049626006	Aves	Saxicola maurus	黑喉鴝		1.0	MaxEnt	model team	何瑞暘、 林大利	204	subsampling	0.925384166666667	0.086755	Minimum training presence
82702ec4-1655-4f43-83b8-cca275dad7d8	Aves	Pandion haliaetus	魚鷹		1.0	MaxEnt	model team	何瑞暘、 林大利	1139	subsampling	0.847691666666667	0.0500541666666667	Fixed cumulative value 10
844ae2a3-9d36-4a4c-8789-b5064c76b06b	Aves	Gallinago megala	中地鷸	針尾鷸/中地鷸	1.0	MaxEnt	model team	何瑞暘、 林大利	83	subsampling	0.952700833333333	0.06348	10 percentile training presence
88f50e88-227f-4ef4-984c-8ed45ce8cb85	Aves	Buteo lagopus	毛足鵟	東方鵟/毛足鵟/大鵟	1.0	MaxEnt	model team	何瑞暘、 林大利	341	subsampling	0.845496666666667	0.111213333333333	Minimum training presence
89414484-ff6f-4b1c-8461-a9ebe418e43d	Aves	Turdus pallidus	白腹鶇		1.0	Hybrid (MaxEnt + Expert opinion	model team	何瑞暘、 林大利	1598	subsampling	0.754085	0.0567891666666667	Fixed cumulative value 1
8cf906d2-0fd8-44fd-91ad-d0f7c6a0551a	Aves	Recurvirostra avosetta	反嘴鴴		1.0	MaxEnt	model team	何瑞暘、 林大利	341	subsampling	0.964345833333333	0.0514708333333333	10 percentile training presence
8ec4dd25-3565-4342-8b64-2f4041ca4e32	Aves	Mareca strepera	赤膀鴨		1.0	MaxEnt	model team	何瑞暘、 林大利	135	subsampling	0.96734	0.0497441666666667	10 percentile training presence
8fba2500-e64d-4aae-b88e-202070b2659a	Aves	Phoenicurus auroreus	黃尾鴝		1.0	MaxEnt	model team	何瑞暘、 林大利	2184	subsampling	0.749133333333333	0.0467783333333333	Fixed cumulative value 1
911e3b0f-cbd0-4d95-9509-eb2e063de7ea	Aves	Charadrius mongolus	蒙古鴴		1.0	MaxEnt	model team	何瑞暘、 林大利	353	subsampling	0.971884166666667	0.0304525	Fixed cumulative value 10
92b71078-5bfd-45eb-9145-8a7a54a2c515	Aves	Actitis hypoleucos	磯鷸		1.0	MaxEnt	model team	何瑞暘、 林大利	2190	subsampling	0.8181325	0.0346008333333333	Fixed cumulative value 1
937522c1-d03c-42cd-b7bc-4f556dfe603c	Aves	Phylloscopus borealis	極北柳鶯	極北柳鶯/堪察加柳鶯/日本柳鶯	1.0	Hybrid (MaxEnt + Expert opinion	model team	何瑞暘、 林大利	896	subsampling	0.791490833333333	0.0674833333333333	Minimum training presence
97cb11c5-a7ef-4555-b254-d19b02b8acf2	Aves	Gelochelidon nilotica	鷗嘴燕鷗		1.0	Hybrid (MaxEnt + Expert opinion	model team	何瑞暘、 林大利	160	subsampling	0.9780825	0.0197108333333333	Fixed cumulative value 10
99a7a10b-343b-4300-9e7b-ba118a0d60ff	Aves	Anas acuta	尖尾鴨		1.0	MaxEnt	model team	何瑞暘、 林大利	361	subsampling	0.950036666666667	0.0511783333333333	10 percentile training presence
9a087fda-0b18-470a-b57f-fda35d50fb37	Aves	Tringa totanus	赤足鷸		1.0	MaxEnt	model team	何瑞暘、 林大利	498	subsampling	0.961788333333333	0.0396341666666667	10 percentile training presence
9f5661de-c843-4aae-9ac9-09c34263aef2	Aves	Falco tinnunculus	紅隼		1.0	MaxEnt	model team	何瑞暘、 林大利	1202	subsampling	0.826245833333333	0.043605	Minimum training presence
a05f3652-1367-4af0-be59-d489142ddd2f	Aves	Chlidonias leucopterus	白翅黑燕鷗		1.0	Hybrid (MaxEnt + Expert opinion	model team	何瑞暘、 林大利	293	subsampling	0.9648075	0.0431391666666667	Equal training sensitivity and specificity
a34e2798-e835-4885-ac47-f9a752ab0f24	Aves	Spatula clypeata	琵嘴鴨		1.0	MaxEnt	model team	何瑞暘、 林大利	482	subsampling	0.933044166666667	0.0537708333333333	Maximum training sensitivity plus specificity
a6181f59-714c-4c50-af2a-a61476ba8683	Aves	Turdus chrysolaus	赤腹鶇		1.0	Hybrid (MaxEnt + Expert opinion	model team	何瑞暘、 林大利	1358	subsampling	0.775598333333333	0.0592408333333333	Fixed cumulative value 1
ac319ead-a32b-4d57-91e9-410aee067fb2	Aves	Turdus eunomus	斑點鶇		1.0	Hybrid (MaxEnt + Expert opinion	model team	何瑞暘、 林大利	410	subsampling	0.869168333333333	0.0853183333333333	Fixed cumulative value 1
af9904d6-7d84-4140-b232-a746e41607a8	Aves	Phylloscopus proregulus	黃腰柳鶯		1.0	Hybrid (MaxEnt + Expert opinion	model team	何瑞暘、 林大利	60	subsampling	0.933076666666667	0.0850183333333333	Fixed cumulative value 1
b07f72e3-ecb2-464c-92e9-b1f642e920be	Aves	Muscicapa dauurica	寬嘴鶲		1.0	Hybrid (MaxEnt + Expert opinion	model team	何瑞暘、 林大利	189	subsampling	0.889844166666667	0.1401275	Fixed cumulative value 1
b1633163-5dfb-4bdc-a3b7-77a0f3b3a45f	Aves	Ardeola bacchus	池鷺	池鷺/爪哇池鷺	1.0	MaxEnt	model team	何瑞暘、 林大利	472	subsampling	0.871666666666667	0.0653733333333333	Maximum training sensitivity plus specificity
b6e3f90d-a570-4bfe-bf44-ffec10490666	Aves	Motacilla cinerea	灰鶺鴒		1.0	Hybrid (MaxEnt + Expert opinion	model team	何瑞暘、 林大利	3471	subsampling	0.731305833333333	0.0410108333333333	Minimum training presence
bf45c9ae-3c37-41d5-932a-9699c65c3416	Aves	Platalea leucorodia	白琵鷺		1.0	Hybrid (MaxEnt + Expert opinion	model team	何瑞暘、 林大利	129	subsampling	0.979450833333333	0.0319391666666667	10 percentile training presence
c0ad64b2-44a3-41ff-8214-b3c63cd0c488	Aves	Horornis canturians	遠東樹鶯		1.0	Hybrid (MaxEnt + Expert opinion	model team	何瑞暘、 林大利	751	subsampling	0.8180325	0.0681883333333333	Fixed cumulative value 1
c14a3ac4-7eb3-48ff-8d2d-88f9fe92bcdc	Aves	Zoothera aurea	白氏地鶇		1.0	Hybrid (MaxEnt + Expert opinion	model team	何瑞暘、 林大利	306	subsampling	0.842089166666667	0.134583333333333	Fixed cumulative value 1
c9e4084a-8d54-437b-bd05-8d27532139c6	Aves	Mareca falcata	羅文鴨		1.0	Hybrid (MaxEnt + Expert opinion	model team	何瑞暘、 林大利	100	subsampling	0.9730675	0.0425616666666667	10 percentile training presence
cc21f98e-2adc-4a6a-89b0-0ea32f64e734	Aves	Larus crassirostris	黑尾鷗		1.0	Hybrid (MaxEnt + Expert opinion	model team	何瑞暘、 林大利	218	subsampling	0.978054166666667	0.0437533333333333	Fixed cumulative value 10
cd167c34-7d76-47fa-b6dc-6dbe87ea59f8	Aves	Limnodromus scolopaceus	長嘴半蹼鷸		1.0	MaxEnt	model team	何瑞暘、 林大利	69	subsampling	0.9868425	0.028775	Equal training sensitivity and specificity
d0f4dcb2-c75e-4f56-aeee-4c1b8f42f583	Aves	Anthus cervinus	赤喉鷚		1.0	Hybrid (MaxEnt + Expert opinion	model team	何瑞暘、 林大利	436	subsampling	0.895309166666667	0.0681591666666667	Fixed cumulative value 10
d377aa05-ca60-46a7-bd84-0133ec555d20	Aves	Ardea cinerea	蒼鷺		1.0	MaxEnt	model team	何瑞暘、 林大利	2601	subsampling	0.81011	0.038745	10 percentile training presence
d597bcbe-c1a9-4595-a1c8-2f8ac8331ac5	Aves	Tadorna tadorna	花鳧		1.0	Hybrid (MaxEnt + Expert opinion	model team	何瑞暘、 林大利	79	subsampling	0.976029166666667	0.071145	10 percentile training presence
d6d34aa8-6583-4f69-832b-153ef87b9058	Aves	Calidris ruficollis	紅胸濱鷸		1.0	Hybrid (MaxEnt + Expert opinion	model team	何瑞暘、 林大利	495	subsampling	0.954248333333333	0.0369483333333333	10 percentile training presence
d90a0e93-be79-4ab1-ab3b-94f269b5ed5d	Aves	Vanellus vanellus	小辮鴴		1.0	Hybrid (MaxEnt + Expert opinion	model team	何瑞暘、 林大利	401	subsampling	0.946988333333333	0.0514516666666667	Fixed cumulative value 10
dde604d2-29fc-49b8-889e-6880dc4d7a11	Aves	Phylloscopus inornatus	黃眉柳鶯		1.0	Hybrid (MaxEnt + Expert opinion	model team	何瑞暘、 林大利	718	subsampling	0.810736666666667	0.0816583333333333	Minimum training presence
dff00aa5-f437-45cb-aefb-14ce0ecb9a75	Aves	Butastur indicus	灰面鵟鷹		1.0	MaxEnt	model team	何瑞暘、 林大利	738	subsampling	0.801805	0.0696875	Minimum training presence
e19c61df-0873-4e22-a25a-bbdfeacd1147	Aves	Numenius madagascariensis	黦鷸		1.0	Hybrid (MaxEnt + Expert opinion	model team	何瑞暘、 林大利	137	subsampling	0.982116666666667	0.0210175	10 percentile training presence
e291c185-3320-4ba0-b24a-ab076d39fd96	Aves	Numenius phaeopus	中杓鷸		1.0	MaxEnt	model team	何瑞暘、 林大利	311	subsampling	0.97698	0.0276066666666667	10 percentile training presence
e44547ec-8d5c-4862-a67e-bd4e8c6dd679	Aves	Emberiza spodocephala	黑臉鵐		1.0	MaxEnt	model team	何瑞暘、 林大利	1175	subsampling	0.794379166666667	0.0604791666666667	Balance training omission, predicted area and
e4f45f3e-91a9-4be5-831a-e648e5d8d224	Aves	Tringa ochropus	白腰草鷸		1.0	MaxEnt	model team	何瑞暘、 林大利	752	subsampling	0.847576666666667	0.0496116666666667	10 percentile training presence
e65826ad-5a8d-468b-aa5e-16df3c5038b8	Aves	Saundersilarus saundersi	黑嘴鷗		1.0	MaxEnt	model team	何瑞暘、 林大利	147	subsampling	0.9843575	0.0223816666666667	10 percentile training presence
e72144b2-4d05-44c7-a93d-063fbae7c6e5	Aves	Circus spilonotus	東方澤鵟		1.0	MaxEnt	model team	何瑞暘、 林大利	178	subsampling	0.935054166666667	0.05784	Fixed cumulative value 1
e882d691-d35b-4496-864a-c4aaf861d498	Aves	Calidris alpina	黑腹濱鷸		1.0	Hybrid (MaxEnt + Expert opinion	model team	何瑞暘、 林大利	489	subsampling	0.953304166666667	0.0445958333333333	10 percentile training presence
eec219d0-c97c-43b3-9c43-c2fe82c56558	Aves	Turdus obscurus	白眉鶇		1.0	Hybrid (MaxEnt + Expert opinion	model team	何瑞暘、 林大利	344	subsampling	0.846344166666667	0.118099166666667	Fixed cumulative value 1
f1be7b47-b980-4275-af26-a3d255915237	Aves	Mareca penelope	赤頸鴨		1.0	MaxEnt	model team	何瑞暘、 林大利	383	subsampling	0.9459025	0.0498983333333333	10 percentile training presence
f29c1289-d598-4041-b8c4-9ba3426d8e6e	Aves	Anthus richardi	大花鷚	大花鷚/布萊氏鷚	1.0	MaxEnt	model team	何瑞暘、 林大利	364	subsampling	0.917751666666667	0.0676175	Fixed cumulative value 10
f2e2e0b5-d5fb-4de5-9237-b600b09e6565	Aves	Ardea intermedia	中白鷺		1.0	MaxEnt	model team	何瑞暘	2014	subsampling	0.8147675	0.0411683333333333	10 percentile training presence
f55e8dd6-5043-47d3-897d-9d8008d78f0f	Aves	Fulica atra	白冠雞		1.0	Hybrid (MaxEnt + Expert opinion	model team	何瑞暘、 林大利	595	subsampling	0.917458333333333	0.0489583333333333	Maximum training sensitivity plus specificity
f5dfc0e5-6e0e-49a6-8b5e-d1c17e8c246d	Aves	Egretta eulophotes	唐白鷺		1.0	Hybrid (MaxEnt + Expert opinion	model team	何瑞暘、 林大利	196	subsampling	0.977545	0.0435308333333333	Equal training sensitivity and specificity
f76d0089-0522-41ca-a311-ea1e1e0bcb37	Aves	Aythya ferina	紅頭潛鴨	紅頭潛鴨/帆背潛鴨	1.0	MaxEnt	model team	何瑞暘、 林大利	154	subsampling	0.9534225	0.055585	10 percentile training presence
faa3e92c-4cd3-468a-b5c4-e07c789c417f	Aves	Charadrius leschenaultii	鐵嘴鴴		1.0	MaxEnt	model team	何瑞暘、 林大利	316	subsampling	0.973095	0.0375216666666667	Equal training sensitivity and specificity
fc51e2f2-9da1-4fae-b1d1-557839b57da2	Aves	Calidris subminuta	長趾濱鷸		1.0	Hybrid (MaxEnt + Expert opinion	model team	何瑞暘、 林大利	560	subsampling	0.933385	0.0425433333333333	Equal training sensitivity and specificity
ff20ba0f-22a5-448f-b6ff-134434b50c84	Aves	Lanius cristatus	紅尾伯勞		1.0	MaxEnt	model team	何瑞暘、 林大利	4909	subsampling	0.7562675	0.0371558333333333	Fixed cumulative value 1
ff6050fa-cdd6-4ed1-9fcc-b7669c86a1b5	Aves	Limosa limosa	黑尾鷸		1.0	Hybrid (MaxEnt + Expert opinion	model team	何瑞暘、 林大利	238	subsampling	0.971623333333333	0.0248858333333333	Equate entropy of thresholded and original distributions
24b2424d-112c-4e12-8ee4-62d827a64693	Aves	Calidris tenuirostris	大濱鷸		1.0	MaxEnt	model team	何瑞暘、 林大利	187	subsampling	0.980385833333333	0.0227141666666667	10 percentile training presence
361a3560-d085-4fd2-b6f6-521f4c8049a5	Aves	Accipiter soloensis	赤腹鷹		1.0	MaxEnt	model team	何瑞暘、 林大利	627	subsampling	0.8011	0.0773891666666667	Fixed cumulative value 1
7c473bc9-8401-4050-97fd-9ca850a49f94	Aves	Sterna hirundo	燕鷗		1.0	MaxEnt	model team	何瑞暘、 林大利	291	subsampling	0.97161	0.0282291666666667	10 percentile training presence
7d6d0434-7ed4-48d3-92bb-21dc1e5cb97c	Aves	Emberiza sulphurata	野鵐		1.0	Hybrid (MaxEnt + Expert opinion	model team	何瑞暘、 林大利	90	subsampling	0.924889166666667	0.129876666666667	Fixed cumulative value 1
7ed678a8-0a45-462f-a17f-7e33832907be	Aves	Limnodromus semipalmatus	半蹼鷸		1.0	MaxEnt	model team	何瑞暘、 林大利	71	subsampling	0.987291666666667	0.0281066666666667	Maximum training sensitivity plus specificity
88143b49-c969-4d7b-9dc3-73d4cc3c17dd	Aves	Xenus cinereus	反嘴鷸		1.0	MaxEnt	model team	何瑞暘、 林大利	203	subsampling	0.971609166666667	0.02609	10 percentile training presence
a3142e24-802d-43b9-8335-d7c4388f4c04	Aves	Halcyon coromanda	赤翡翠		1.0	Hybrid (MaxEnt + Expert opinion	model team	何瑞暘、 林大利	49	subsampling	0.946926666666667	0.124201666666667	Fixed cumulative value 1
aba0fe4b-f48c-40e9-9b85-a1c996384a95	Aves	Calidris falcinellus	寬嘴鷸		1.0	MaxEnt	model team	何瑞暘、 林大利	181	subsampling	0.974288333333333	0.0295191666666667	10 percentile training presence
c4807bca-e6c0-4dfa-9ae3-3b3050e85a0d	Aves	Calidris canutus	紅腹濱鷸		1.0	MaxEnt	model team	何瑞暘、 林大利	154	subsampling	0.980830833333333	0.0234908333333333	10 percentile training presence
d5822c3f-14f5-4c3e-99e5-5a11388ff6f0	Aves	Muscicapa griseisticta	灰斑鶲		1.0	MaxEnt	model team	何瑞暘、 林大利	314	subsampling	0.8462225	0.110535	Fixed cumulative value 1
e3b349d8-2d82-44c7-a41a-b05381d21e69	Aves	Apus pacificus	叉尾雨燕		1.0	MaxEnt	model team	何瑞暘、 林大利	588	subsampling	0.7796375	0.101764166666667	Minimum training presence
aa3a11ed-f656-49b4-be79-7c005ba8ba23	Aves	Calidris acuminata	尖尾濱鷸	尖尾濱鷸/美洲尖尾鷸	1.0	Hybrid (MaxEnt + Expert opinion	model team	何瑞暘、 林大利	382	subsampling	0.95656	0.0413341666666667	Fixed cumulative value 10
bb0d7d54-a7ce-4730-aa0c-6f555f488f03	Aves	Calidris melanotos	美洲尖尾濱鷸	尖尾濱鷸/美洲尖尾鷸	1.0	Hybrid (MaxEnt + Expert opinion	model team	何瑞暘、 林大利	382	subsampling	0.95656	0.0413341666666667	Fixed cumulative value 10
63220512-afad-4790-9597-717ac3434687	Aves	Phalaropus fulicarius	灰瓣足鷸	紅領瓣足鷸/灰瓣足鷸	1.0	MaxEnt	model team	何瑞暘、 林大利	190	subsampling	0.963806666666667	0.052365	10 percentile training presence
10786e39-f7dd-40e6-a273-500500c99cf5	Aves	Phalaropus lobatus	紅領瓣足鷸	紅領瓣足鷸/灰瓣足鷸	1.0	MaxEnt	model team	何瑞暘、 林大利	190	subsampling	0.963806666666667	0.052365	10 percentile training presence
3f8c00a3-5ec0-4b25-933c-4cc1e3ff7a2a	Aves	Tringa brevipes	黃足鷸	黃足鷸/美洲黃足鷸	1.0	Hybrid (MaxEnt + Expert opinion	model team	何瑞暘、 林大利	308	subsampling	0.969078333333333	0.0309058333333333	10 percentile training presence
